# Supplementary material for: (5,5′-Dicarboxy­biphenyl-2,2′-dicarboxyl­ato-κ2 O 2,O 2′)bis­(1,10-phenanthroline-κ2 N,N′)cobalt(II) dihydrate
Source: Acta Crystallogr Sect E Struct Rep Online. 2008 May 3;64(Pt 6):m761. doi: 10.1107/S160053680801012X (PMC2961536; doi:10.1107/S160053680801012X)
Supplement: Supplementary file 1 [file e-64-0m761-sup1.cif]

##############################################################################
###                                                                        ###
###        Electronic paper (Acta Crystallographica Section E)             ###
###                                                                        ###
##############################################################################
#                                                                            #
# This CIF contains the data in a paper accepted for publication in Acta     #
# Crystallographica Section E. It conforms to the requirements of Notes      #
# for Authors for Section E, and has been peer reviewed under the auspices   #
# of the IUCr Commission on Journals.                                        #
#                                                                            #
# Full details of the Crystallographic Information File format               #
# are given in the paper "The Crystallographic Information File (CIF):       #
# a New Standard Archive File for Crystallography" by S. R. Hall, F. H.      #
# Allen and I. D. Brown [Acta Cryst. (1991), A47, 655-685].                  #
#                                                                            #
# The current version of the core CIF dictionary is obtainable from          #
# ftp://ftp.iucr.org/pub/cif_core.dic. The current version number is 2.4.    #
#                                                                            #
# Software is freely available for graphical display of the structure(s) in  #
# this CIF.  For information consult the CIF home page http://www.iucr.org/  #
# cif/home.html                                                              #
#                                                                            #
# This file may be used for bona fide research purposes within the           #
# scientific community so long as proper attribution is given to the journal # 
# article from which it was obtained.                                        #
#                                                                            #
##############################################################################
                                             
data_global
_audit_creation_method     'SHELXL97'
_journal_date_recd_electronic     2008-04-08
_journal_date_accepted     2008-04-14
_journal_name_full     'Acta Crystallographica, Section E'
_journal_year     2008
_journal_volume     64
_journal_issue      6
_journal_page_first     m761
_journal_page_last     m761
_journal_paper_category     QM
_journal_coeditor_code     BT2694
_publ_contact_author_name     'Dr Ruizhan Chen'
_publ_contact_author_address
;
College of Chemistry
Changchun Normal University
Changchun 130032, People's Republic of China
Changchun Institute of Applied Chemistry
Chinese Academy of Sciences
Changchun Center of Mass Spectrometry
Changchun 130022, China
;
_publ_contact_author_email     rzchenchem@yahoo.cn
_publ_contact_author_fax     '?'
_publ_contact_author_phone     '?'
_publ_section_title
;\
(5,5'-Dicarboxybiphenyl-2,2'-dicarboxylato-\k^2^<i>O</i>^2^,<i>O</i>^2'^)bis(1,\
10-phenanthroline-\k^2^<i>N</i>,<i>N</i>')cobalt(II) dihydrate
;
loop_
    _publ_author_name
    _publ_author_address
    'Ruizhan Chen'
;
College of Chemistry
Changchun Normal University
Changchun 130032
People's Republic of China
and
Changchun Institute of Applied Chemistry
Chinese Academy of Sciences
Changchun Center of Mass Spectrometry
Changchun 130022
People's Republic of China
;
    'Feijun Guo'
;
College of Chemistry
Changchun Normal University
Changchun 130032
People's Republic of China
;
    'Fanlei Meng'
;
College of Chemistry
Changchun Normal University
Changchun 130032
People's Republic of China
;
data_I
_audit_creation_method     SHELXL-97
_chemical_name_systematic
;
(5,5'-Dicarboxybiphenyl-2,2'-dicarboxylato-\k^2^O^2^,O^2'^)bis(1,10-
phenanthroline-\k^2^N,N')cobalt(II) dihydrate
;
_chemical_name_common     ?
_chemical_formula_moiety     'C40 H24 Co N4 O8, 2(H2 O)'
_chemical_formula_sum     'C40 H28 Co N4 O10'
_chemical_formula_iupac     '[Co (C16 H8 O8) (C12 H8 N2)2], 2H2 O'
_chemical_formula_weight     783.59
_chemical_melting_point     ?
_symmetry_cell_setting     monoclinic
_symmetry_space_group_name_H-M     'C 2/c'
_symmetry_space_group_name_Hall     '-C 2yc'
loop_
    _symmetry_equiv_pos_as_xyz
    'x, y, z'
    '-x, y, -z+1/2'
    'x+1/2, y+1/2, z'
    '-x+1/2, y+1/2, -z+1/2'
    '-x, -y, -z'
    'x, -y, z-1/2'
    '-x+1/2, -y+1/2, -z'
    'x+1/2, -y+1/2, z-1/2'
_cell_length_a     16.9272(14)
_cell_length_b     9.4514(8)
_cell_length_c     22.0458(19)
_cell_angle_alpha     90.00
_cell_angle_beta     96.0560(10)
_cell_angle_gamma     90.00
_cell_volume     3507.3(5)
_cell_formula_units_Z     4
_cell_measurement_reflns_used     3447
_cell_measurement_theta_min     2.03
_cell_measurement_theta_max     26.04
_cell_measurement_temperature     293(2)
_exptl_crystal_description     block
_exptl_crystal_colour     pink
_exptl_crystal_size_max     0.28
_exptl_crystal_size_mid     0.25
_exptl_crystal_size_min     0.23
_exptl_crystal_density_diffrn     1.484
_exptl_crystal_density_meas     ?
_exptl_crystal_density_method     'not measured'
_exptl_crystal_F_000     1612
_exptl_absorpt_coefficient_mu     0.558
_exptl_absorpt_correction_type     'multi-scan'
_exptl_absorpt_process_details     '(SADABS; Bruker, 1998)'
_exptl_absorpt_correction_T_min     0.852
_exptl_absorpt_correction_T_max     0.880
_exptl_special_details
;
;
_diffrn_ambient_temperature     293(2)
_diffrn_radiation_type     MoK\a
_diffrn_radiation_wavelength     0.71073
_diffrn_radiation_source     'fine-focus sealed tube'
_diffrn_radiation_monochromator     graphite
_diffrn_measurement_device_type     'Bruker APEX CCD area-detector'
_diffrn_measurement_method     '\f and \w'
_diffrn_detector_area_resol_mean     ?
_diffrn_reflns_number     9540
_diffrn_reflns_av_R_equivalents     0.0391
_diffrn_reflns_av_sigmaI/netI     0.0489
_diffrn_reflns_theta_min     1.86
_diffrn_reflns_theta_max     26.04
_diffrn_reflns_theta_full     26.04
_diffrn_measured_fraction_theta_max     0.999
_diffrn_measured_fraction_theta_full     0.999
_diffrn_reflns_limit_h_min     -20
_diffrn_reflns_limit_h_max     20
_diffrn_reflns_limit_k_min     -11
_diffrn_reflns_limit_k_max     10
_diffrn_reflns_limit_l_min     -27
_diffrn_reflns_limit_l_max     22
_diffrn_standards_number     ?
_diffrn_standards_interval_count     ?
_diffrn_standards_interval_time     ?
_diffrn_standards_decay_%     ?
_refine_special_details
;
Refinement of <i>F</i>^2^ against ALL reflections. The weighted <i>R</i>-factor
<i>wR</i> and goodness of fit <i>S</i> are based on <i>F</i>^2^, conventional
<i>R</i>-factors <i>R</i> are based on <i>F</i>, with <i>F</i> set to zero for
negative <i>F</i>^2^. The threshold expression of <i>F</i>^2^ >
\s(<i>F</i>^2^) is used only for calculating <i>R</i>-factors(gt) <i>etc</i>.
and is not relevant to the choice of reflections for refinement.
<i>R</i>-factors based on <i>F</i>^2^ are statistically about twice as large
as those based on <i>F</i>, and <i>R</i>- factors based on ALL data will be
even larger.
;
_reflns_number_total     3447
_reflns_number_gt     2705
_reflns_threshold_expression     I>2\s(I)
_refine_ls_structure_factor_coef     Fsqd
_refine_ls_matrix_type     full
_refine_ls_R_factor_all     0.0658
_refine_ls_R_factor_gt     0.0473
_refine_ls_wR_factor_gt     0.1020
_refine_ls_wR_factor_ref     0.1109
_refine_ls_goodness_of_fit_ref     1.049
_refine_ls_restrained_S_all     1.049
_refine_ls_number_reflns     3447
_refine_ls_number_parameters     255
_refine_ls_number_restraints     2
_refine_ls_hydrogen_treatment     mixed
_refine_ls_weighting_scheme     calc
_refine_ls_weighting_details
         'calc w=1/[\s^2^(Fo^2^)+(0.0514P)^2^+0.7022P] where P=(Fo^2^+2Fc^2^)/3'
_atom_sites_solution_hydrogens     geom
_atom_sites_solution_primary     direct
_atom_sites_solution_secondary     difmap
_refine_ls_shift/su_max     0.000
_refine_ls_shift/su_mean     0.000
_refine_diff_density_max     0.427
_refine_diff_density_min     -0.207
_refine_ls_extinction_method     none
_refine_ls_extinction_coef     ?
loop_
    _atom_type_symbol
    _atom_type_description
    _atom_type_scat_dispersion_real
    _atom_type_scat_dispersion_imag
    _atom_type_scat_source
    'C' 'C' 0.0033 0.0016
                         'International Tables Vol C Tables 4.2.6.8 and 6.1.1.4'
    'H' 'H' 0.0000 0.0000
                         'International Tables Vol C Tables 4.2.6.8 and 6.1.1.4'
    'N' 'N' 0.0061 0.0033
                         'International Tables Vol C Tables 4.2.6.8 and 6.1.1.4'
    'O' 'O' 0.0106 0.0060
                         'International Tables Vol C Tables 4.2.6.8 and 6.1.1.4'
    'Co' 'Co' 0.3494 0.9721
                         'International Tables Vol C Tables 4.2.6.8 and 6.1.1.4'
_computing_data_collection     'SMART (Bruker, 1998)'
_computing_cell_refinement     'SAINT (Bruker, 1998)'
_computing_data_reduction     'SAINT (Bruker, 1998)'
_computing_structure_solution     'SHELXS97 (Sheldrick, 2008)'
_computing_structure_refinement     'SHELXL97 (Sheldrick, 2008)'
_computing_molecular_graphics     'SHELXTL (Sheldrick, 2008)'
_computing_publication_material     'SHELXTL (Sheldrick, 2008)'
loop_
    _atom_site_type_symbol
    _atom_site_label
    _atom_site_fract_x
    _atom_site_fract_y
    _atom_site_fract_z
    _atom_site_U_iso_or_equiv
    _atom_site_adp_type
    _atom_site_calc_flag
    _atom_site_refinement_flags
    _atom_site_occupancy
    _atom_site_disorder_assembly
    _atom_site_disorder_group
    C C1 0.02180(12) 0.3926(2) 0.17029(10) 0.0195(5) Uani d . 1 . .
    C C2 -0.01759(12) 0.4503(2) 0.21744(10) 0.0176(5) Uani d . 1 . .
    C C3 -0.08951(13) 0.5192(2) 0.20193(10) 0.0210(5) Uani d . 1 . .
    H H3 -0.1170 0.5561 0.2327 0.025 Uiso calc R 1 . .
    C C4 -0.12130(13) 0.5340(3) 0.14147(11) 0.0240(5) Uani d . 1 . .
    C C5 -0.07984(13) 0.4819(3) 0.09534(11) 0.0281(6) Uani d . 1 . .
    H H5 -0.0999 0.4935 0.0547 0.034 Uiso calc R 1 . .
    C C6 -0.00843(13) 0.4127(3) 0.11002(11) 0.0265(6) Uani d . 1 . .
    H H6 0.0197 0.3791 0.0790 0.032 Uiso calc R 1 . .
    C C7 0.09258(13) 0.2983(2) 0.18419(11) 0.0227(5) Uani d . 1 . .
    C C8 -0.19930(14) 0.6078(3) 0.12529(11) 0.0305(6) Uani d . 1 . .
    C C9 0.12655(16) 0.1382(3) 0.36037(13) 0.0419(7) Uani d . 1 . .
    H H9 0.1462 0.2070 0.3358 0.050 Uiso calc R 1 . .
    C C10 0.16476(18) 0.1183(4) 0.41931(15) 0.0551(9) Uani d . 1 . .
    H H10 0.2081 0.1740 0.4335 0.066 Uiso calc R 1 . .
    C C11 0.13745(19) 0.0158(4) 0.45565(15) 0.0579(10) Uani d . 1 . .
    H H11 0.1632 -0.0008 0.4944 0.069 Uiso calc R 1 . .
    C C12 0.07085(19) -0.0637(3) 0.43443(14) 0.0463(8) Uani d . 1 . .
    C C13 0.03635(17) -0.0368(3) 0.37519(13) 0.0369(7) Uani d . 1 . .
    C C14 -0.03385(18) -0.1126(3) 0.35129(13) 0.0393(7) Uani d . 1 . .
    C C15 -0.0675(2) -0.2122(3) 0.38854(15) 0.0500(8) Uani d . 1 . .
    C C16 -0.0295(3) -0.2393(4) 0.44813(17) 0.0651(11) Uani d . 1 . .
    H H16 -0.0508 -0.3072 0.4723 0.078 Uiso calc R 1 . .
    C C17 0.0364(2) -0.1692(4) 0.47042(16) 0.0637(10) Uani d . 1 . .
    H H17 0.0598 -0.1893 0.5095 0.076 Uiso calc R 1 . .
    C C18 -0.1378(2) -0.2783(3) 0.36436(17) 0.0612(10) Uani d . 1 . .
    H H18 -0.1619 -0.3455 0.3871 0.073 Uiso calc R 1 . .
    C C19 -0.1707(2) -0.2438(3) 0.30749(17) 0.0573(10) Uani d . 1 . .
    H H19 -0.2184 -0.2849 0.2915 0.069 Uiso calc R 1 . .
    C C20 -0.13227(18) -0.1458(3) 0.27306(15) 0.0472(8) Uani d . 1 . .
    H H20 -0.1551 -0.1239 0.2339 0.057 Uiso calc R 1 . .
    N N1 0.06377(12) 0.0635(2) 0.33797(10) 0.0342(5) Uani d . 1 . .
    N N2 -0.06511(14) -0.0830(2) 0.29367(11) 0.0369(6) Uani d . 1 . .
    O O1 0.09051(9) 0.20921(16) 0.22641(7) 0.0257(4) Uani d . 1 . .
    O O2 0.14953(10) 0.3116(2) 0.15270(8) 0.0443(5) Uani d . 1 . .
    O O1W 0.16597(12) 0.4484(2) 0.04153(9) 0.0432(5) Uani d D 1 . .
    O O3 -0.22748(11) 0.6294(2) 0.07347(8) 0.0507(6) Uani d . 1 . .
    O O4 -0.23287(10) 0.6461(2) 0.17334(8) 0.0475(6) Uani d . 1 . .
    H H4 -0.2751 0.6858 0.1626 0.071 Uiso calc R 1 . .
    Co Co1 0.0000 0.07672(5) 0.2500 0.02804(17) Uani d S 1 . .
    H H1A 0.1647(16) 0.398(3) 0.0755(8) 0.042 Uiso d D 1 . .
    H H1B 0.1857(15) 0.388(2) 0.0163(10) 0.042 Uiso d D 1 . .
loop_
    _atom_site_aniso_label
    _atom_site_aniso_U_11
    _atom_site_aniso_U_22
    _atom_site_aniso_U_33
    _atom_site_aniso_U_12
    _atom_site_aniso_U_13
    _atom_site_aniso_U_23
    C1 0.0143(10) 0.0227(13) 0.0218(12) 0.0028(9) 0.0030(9) 0.0004(10)
    C2 0.0153(11) 0.0177(12) 0.0199(12) -0.0020(9) 0.0029(9) 0.0005(9)
    C3 0.0181(11) 0.0248(13) 0.0203(13) 0.0026(9) 0.0033(10) -0.0037(10)
    C4 0.0193(12) 0.0288(14) 0.0238(13) 0.0063(10) 0.0016(10) 0.0001(10)
    C5 0.0236(12) 0.0418(16) 0.0180(13) 0.0087(11) -0.0021(10) 0.0010(11)
    C6 0.0245(12) 0.0360(15) 0.0196(13) 0.0085(11) 0.0058(10) -0.0030(11)
    C7 0.0198(12) 0.0260(13) 0.0222(13) 0.0052(10) 0.0019(10) -0.0028(10)
    C8 0.0227(12) 0.0443(17) 0.0242(14) 0.0110(11) 0.0020(11) 0.0005(12)
    C9 0.0319(15) 0.0500(18) 0.0444(18) 0.0084(14) 0.0072(13) 0.0125(14)
    C10 0.0368(16) 0.079(3) 0.048(2) 0.0138(16) -0.0001(15) 0.0097(18)
    C11 0.051(2) 0.081(3) 0.0416(19) 0.0279(19) 0.0070(16) 0.0244(18)
    C12 0.0533(19) 0.0457(19) 0.0425(18) 0.0193(15) 0.0168(15) 0.0117(15)
    C13 0.0483(17) 0.0286(15) 0.0371(17) 0.0160(13) 0.0195(14) 0.0069(12)
    C14 0.0587(19) 0.0238(15) 0.0404(17) 0.0087(13) 0.0283(15) 0.0025(12)
    C15 0.079(2) 0.0265(16) 0.051(2) 0.0043(16) 0.0385(18) 0.0022(14)
    C16 0.106(3) 0.038(2) 0.060(2) 0.007(2) 0.048(2) 0.0151(17)
    C17 0.092(3) 0.055(2) 0.049(2) 0.026(2) 0.029(2) 0.0256(18)
    C18 0.094(3) 0.0323(18) 0.067(3) -0.0128(18) 0.056(2) -0.0067(16)
    C19 0.074(2) 0.0376(18) 0.068(2) -0.0217(17) 0.043(2) -0.0196(17)
    C20 0.060(2) 0.0317(16) 0.054(2) -0.0110(15) 0.0279(16) -0.0119(14)
    N1 0.0352(12) 0.0323(13) 0.0367(13) 0.0091(10) 0.0119(10) 0.0061(10)
    N2 0.0485(14) 0.0236(12) 0.0426(14) -0.0036(11) 0.0238(12) -0.0048(10)
    O1 0.0231(9) 0.0249(9) 0.0294(10) 0.0044(7) 0.0038(7) 0.0069(8)
    O2 0.0297(10) 0.0664(14) 0.0402(12) 0.0286(9) 0.0196(9) 0.0277(10)
    O1W 0.0472(12) 0.0570(14) 0.0262(11) 0.0127(10) 0.0079(9) 0.0085(9)
    O3 0.0378(11) 0.0889(17) 0.0242(11) 0.0349(11) -0.0027(9) 0.0028(10)
    O4 0.0356(11) 0.0810(15) 0.0264(10) 0.0384(10) 0.0057(9) 0.0074(10)
    Co1 0.0308(3) 0.0225(3) 0.0323(3) 0.000 0.0103(2) 0.000
_geom_special_details
;
All e.s.d.'s (except the e.s.d. in the dihedral angle between two l.s. planes)
are estimated using the full covariance matrix. The cell e.s.d.'s are taken
into account individually in the estimation of e.s.d.'s in distances, angles
and torsion angles; correlations between e.s.d.'s in cell parameters are only
used when they are defined by crystal symmetry. An approximate (isotropic)
treatment of cell e.s.d.'s is used for estimating e.s.d.'s involving l.s.
planes.
;
loop_
    _geom_bond_atom_site_label_1
    _geom_bond_atom_site_label_2
    _geom_bond_site_symmetry_2
    _geom_bond_distance
    _geom_bond_publ_flag
    C1 C6 . 1.385(3) ?
    C1 C2 . 1.403(3) ?
    C1 C7 . 1.499(3) ?
    C2 C3 . 1.391(3) ?
    C2 C2 2 1.495(4) ?
    C3 C4 . 1.391(3) ?
    C3 H3 . 0.9300 ?
    C4 C5 . 1.385(3) ?
    C4 C8 . 1.503(3) ?
    C5 C6 . 1.382(3) ?
    C5 H5 . 0.9300 ?
    C6 H6 . 0.9300 ?
    C7 O2 . 1.252(3) ?
    C7 O1 . 1.258(3) ?
    C8 O3 . 1.208(3) ?
    C8 O4 . 1.305(3) ?
    C9 N1 . 1.327(3) ?
    C9 C10 . 1.402(4) ?
    C9 H9 . 0.9300 ?
    C10 C11 . 1.368(4) ?
    C10 H10 . 0.9300 ?
    C11 C12 . 1.394(5) ?
    C11 H11 . 0.9300 ?
    C12 C13 . 1.396(4) ?
    C12 C17 . 1.437(4) ?
    C13 N1 . 1.367(3) ?
    C13 C14 . 1.439(4) ?
    C14 N2 . 1.353(4) ?
    C14 C15 . 1.408(4) ?
    C15 C18 . 1.399(5) ?
    C15 C16 . 1.424(5) ?
    C16 C17 . 1.345(5) ?
    C16 H16 . 0.9300 ?
    C17 H17 . 0.9300 ?
    C18 C19 . 1.357(5) ?
    C18 H18 . 0.9300 ?
    C19 C20 . 1.401(4) ?
    C19 H19 . 0.9300 ?
    C20 N2 . 1.320(4) ?
    C20 H20 . 0.9300 ?
    N1 Co1 . 2.121(2) y
    N2 Co1 . 2.155(2) y
    O1 Co1 . 2.0865(16) y
    O1W H1A . 0.890(10) ?
    O1W H1B . 0.889(10) ?
    O4 H4 . 0.8200 ?
    Co1 O1 2 2.0865(16) y
    Co1 N1 2 2.121(2) y
    Co1 N2 2 2.155(2) y
loop_
    _geom_angle_atom_site_label_1
    _geom_angle_atom_site_label_2
    _geom_angle_atom_site_label_3
    _geom_angle_site_symmetry_1
    _geom_angle_site_symmetry_3
    _geom_angle
    _geom_angle_publ_flag
    C6 C1 C2 . . 120.1(2) ?
    C6 C1 C7 . . 118.9(2) ?
    C2 C1 C7 . . 120.8(2) ?
    C3 C2 C1 . . 118.1(2) ?
    C3 C2 C2 . 2 119.1(2) ?
    C1 C2 C2 . 2 122.6(2) ?
    C2 C3 C4 . . 121.5(2) ?
    C2 C3 H3 . . 119.2 ?
    C4 C3 H3 . . 119.2 ?
    C5 C4 C3 . . 119.5(2) ?
    C5 C4 C8 . . 119.4(2) ?
    C3 C4 C8 . . 121.0(2) ?
    C6 C5 C4 . . 119.6(2) ?
    C6 C5 H5 . . 120.2 ?
    C4 C5 H5 . . 120.2 ?
    C5 C6 C1 . . 121.0(2) ?
    C5 C6 H6 . . 119.5 ?
    C1 C6 H6 . . 119.5 ?
    O2 C7 O1 . . 124.1(2) ?
    O2 C7 C1 . . 118.2(2) ?
    O1 C7 C1 . . 117.7(2) ?
    O3 C8 O4 . . 124.0(2) ?
    O3 C8 C4 . . 123.5(2) ?
    O4 C8 C4 . . 112.5(2) ?
    N1 C9 C10 . . 123.2(3) ?
    N1 C9 H9 . . 118.4 ?
    C10 C9 H9 . . 118.4 ?
    C11 C10 C9 . . 119.1(3) ?
    C11 C10 H10 . . 120.5 ?
    C9 C10 H10 . . 120.5 ?
    C10 C11 C12 . . 119.8(3) ?
    C10 C11 H11 . . 120.1 ?
    C12 C11 H11 . . 120.1 ?
    C11 C12 C13 . . 117.4(3) ?
    C11 C12 C17 . . 123.4(3) ?
    C13 C12 C17 . . 119.2(3) ?
    N1 C13 C12 . . 123.5(3) ?
    N1 C13 C14 . . 116.4(3) ?
    C12 C13 C14 . . 120.0(3) ?
    N2 C14 C15 . . 122.9(3) ?
    N2 C14 C13 . . 117.8(2) ?
    C15 C14 C13 . . 119.2(3) ?
    C18 C15 C14 . . 117.2(3) ?
    C18 C15 C16 . . 123.7(3) ?
    C14 C15 C16 . . 119.2(3) ?
    C17 C16 C15 . . 121.7(3) ?
    C17 C16 H16 . . 119.2 ?
    C15 C16 H16 . . 119.2 ?
    C16 C17 C12 . . 120.7(3) ?
    C16 C17 H17 . . 119.7 ?
    C12 C17 H17 . . 119.7 ?
    C19 C18 C15 . . 119.6(3) ?
    C19 C18 H18 . . 120.2 ?
    C15 C18 H18 . . 120.2 ?
    C18 C19 C20 . . 119.4(3) ?
    C18 C19 H19 . . 120.3 ?
    C20 C19 H19 . . 120.3 ?
    N2 C20 C19 . . 122.9(3) ?
    N2 C20 H20 . . 118.5 ?
    C19 C20 H20 . . 118.5 ?
    C9 N1 C13 . . 117.1(2) ?
    C9 N1 Co1 . . 128.26(19) ?
    C13 N1 Co1 . . 114.67(19) ?
    C20 N2 C14 . . 117.9(3) ?
    C20 N2 Co1 . . 128.6(2) ?
    C14 N2 Co1 . . 113.37(18) ?
    C7 O1 Co1 . . 131.64(15) ?
    H1A O1W H1B . . 103(3) ?
    C8 O4 H4 . . 109.5 ?
    O1 Co1 O1 . 2 106.24(9) .
    O1 Co1 N1 . 2 97.10(7) .
    O1 Co1 N1 2 2 86.97(7) .
    O1 Co1 N1 . . 86.97(7) .
    O1 Co1 N1 2 . 97.10(7) .
    N1 Co1 N1 2 . 173.25(12) .
    O1 Co1 N2 . . 162.80(8) .
    O1 Co1 N2 2 . 83.42(7) .
    N1 Co1 N2 2 . 97.60(9) .
    N1 Co1 N2 . . 77.60(9) .
    O1 Co1 N2 . 2 83.42(7) .
    O1 Co1 N2 2 2 162.80(8) .
    N1 Co1 N2 2 2 77.60(9) .
    N1 Co1 N2 . 2 97.60(8) .
    N2 Co1 N2 . 2 91.07(11) .
loop_
    _geom_torsion_atom_site_label_1
    _geom_torsion_atom_site_label_2
    _geom_torsion_atom_site_label_3
    _geom_torsion_atom_site_label_4
    _geom_torsion_site_symmetry_1
    _geom_torsion_site_symmetry_2
    _geom_torsion_site_symmetry_3
    _geom_torsion_site_symmetry_4
    _geom_torsion
    _geom_torsion_publ_flag
    C6 C1 C2 C3 . . . . 4.1(3) ?
    C7 C1 C2 C3 . . . . -170.5(2) ?
    C6 C1 C2 C2 . . . 2 -171.09(18) ?
    C7 C1 C2 C2 . . . 2 14.4(3) ?
    C1 C2 C3 C4 . . . . -1.4(3) ?
    C2 C2 C3 C4 2 . . . 173.90(19) ?
    C2 C3 C4 C5 . . . . -1.4(4) ?
    C2 C3 C4 C8 . . . . 179.6(2) ?
    C3 C4 C5 C6 . . . . 1.7(4) ?
    C8 C4 C5 C6 . . . . -179.4(2) ?
    C4 C5 C6 C1 . . . . 1.0(4) ?
    C2 C1 C6 C5 . . . . -3.9(4) ?
    C7 C1 C6 C5 . . . . 170.7(2) ?
    C6 C1 C7 O2 . . . . 45.0(3) ?
    C2 C1 C7 O2 . . . . -140.4(2) ?
    C6 C1 C7 O1 . . . . -134.1(2) ?
    C2 C1 C7 O1 . . . . 40.5(3) ?
    C5 C4 C8 O3 . . . . -2.7(4) ?
    C3 C4 C8 O3 . . . . 176.3(3) ?
    C5 C4 C8 O4 . . . . 177.5(2) ?
    C3 C4 C8 O4 . . . . -3.6(3) ?
    N1 C9 C10 C11 . . . . 1.1(5) ?
    C9 C10 C11 C12 . . . . -2.1(5) ?
    C10 C11 C12 C13 . . . . 2.0(4) ?
    C10 C11 C12 C17 . . . . -177.4(3) ?
    C11 C12 C13 N1 . . . . -0.9(4) ?
    C17 C12 C13 N1 . . . . 178.5(3) ?
    C11 C12 C13 C14 . . . . -178.3(2) ?
    C17 C12 C13 C14 . . . . 1.2(4) ?
    N1 C13 C14 N2 . . . . 2.5(3) ?
    C12 C13 C14 N2 . . . . 180.0(2) ?
    N1 C13 C14 C15 . . . . -176.7(2) ?
    C12 C13 C14 C15 . . . . 0.8(4) ?
    N2 C14 C15 C18 . . . . -2.1(4) ?
    C13 C14 C15 C18 . . . . 177.0(2) ?
    N2 C14 C15 C16 . . . . 178.4(3) ?
    C13 C14 C15 C16 . . . . -2.4(4) ?
    C18 C15 C16 C17 . . . . -177.4(3) ?
    C14 C15 C16 C17 . . . . 2.1(5) ?
    C15 C16 C17 C12 . . . . 0.0(5) ?
    C11 C12 C17 C16 . . . . 177.8(3) ?
    C13 C12 C17 C16 . . . . -1.6(5) ?
    C14 C15 C18 C19 . . . . -0.7(4) ?
    C16 C15 C18 C19 . . . . 178.7(3) ?
    C15 C18 C19 C20 . . . . 2.1(5) ?
    C18 C19 C20 N2 . . . . -0.8(5) ?
    C10 C9 N1 C13 . . . . 0.0(4) ?
    C10 C9 N1 Co1 . . . . -178.9(2) ?
    C12 C13 N1 C9 . . . . 0.0(4) ?
    C14 C13 N1 C9 . . . . 177.3(2) ?
    C12 C13 N1 Co1 . . . . 179.0(2) ?
    C14 C13 N1 Co1 . . . . -3.6(3) ?
    C19 C20 N2 C14 . . . . -1.9(4) ?
    C19 C20 N2 Co1 . . . . -176.8(2) ?
    C15 C14 N2 C20 . . . . 3.4(4) ?
    C13 C14 N2 C20 . . . . -175.8(2) ?
    C15 C14 N2 Co1 . . . . 179.0(2) ?
    C13 C14 N2 Co1 . . . . -0.1(3) ?
    O2 C7 O1 Co1 . . . . -137.2(2) ?
    C1 C7 O1 Co1 . . . . 41.8(3) ?
    C7 O1 Co1 O1 . . . 2 -63.12(19) ?
    C7 O1 Co1 N1 . . . 2 25.8(2) ?
    C7 O1 Co1 N1 . . . . -159.6(2) ?
    C7 O1 Co1 N2 . . . . 174.4(2) ?
    C7 O1 Co1 N2 . . . 2 102.3(2) ?
    C9 N1 Co1 O1 . . . . 9.2(2) ?
    C13 N1 Co1 O1 . . . . -169.69(17) ?
    C9 N1 Co1 O1 . . . 2 -96.8(2) ?
    C13 N1 Co1 O1 . . . 2 84.31(17) ?
    C9 N1 Co1 N2 . . . . -178.4(2) ?
    C13 N1 Co1 N2 . . . . 2.68(17) ?
    C9 N1 Co1 N2 . . . 2 92.2(2) ?
    C13 N1 Co1 N2 . . . 2 -86.74(17) ?
    C20 N2 Co1 O1 . . . . -159.6(2) ?
    C14 N2 Co1 O1 . . . . 25.3(3) ?
    C20 N2 Co1 O1 . . . 2 75.0(2) ?
    C14 N2 Co1 O1 . . . 2 -100.13(17) ?
    C20 N2 Co1 N1 . . . 2 -11.1(2) ?
    C14 N2 Co1 N1 . . . 2 173.83(17) ?
    C20 N2 Co1 N1 . . . . 173.8(2) ?
    C14 N2 Co1 N1 . . . . -1.35(17) ?
    C20 N2 Co1 N2 . . . 2 -88.7(2) ?
    C14 N2 Co1 N2 . . . 2 96.20(19) ?
loop_
    _geom_hbond_atom_site_label_D
    _geom_hbond_atom_site_label_H
    _geom_hbond_atom_site_label_A
    _geom_hbond_site_symmetry_A
    _geom_hbond_distance_DH
    _geom_hbond_distance_HA
    _geom_hbond_distance_DA
    _geom_hbond_angle_DHA
    O1W H1A O2 . 0.890(10) 1.929(11) 2.811(3) 171(3)
    O4 H4 O2 3_455 0.82 1.74 2.535(2) 162.6
    O1W H1B O3 5_565 0.889(10) 2.177(19) 2.934(3) 143(2)
