# Supplementary material for: (5,5′-Dicarboxy­biphenyl-2,2′-dicarboxyl­ato-κ2 O 2,O 2′)bis­(1,10-phenanthroline-κ2 N,N′)cobalt(II) dihydrate
Source: Acta Crystallogr Sect E Struct Rep Online. 2008 May 3;64(Pt 6):m761. doi: 10.1107/S160053680801012X (PMC2961536; doi:10.1107/S160053680801012X)
Supplement: Supplementary file 2 [file e-64-0m761-Isup2.hkl]

#
# h,k,l, Fc-squared, Fo-squared, sigma(Fo-squared) and status flag
#
data_I
_shelx_title ' 121 in C2/c'
_shelx_refln_list_code          4
_shelx_F_calc_maximum      446.18
_exptl_crystal_F_000      1612.00
_reflns_d_resolution_high  0.8094
 
loop_
 _symmetry_equiv_pos_as_xyz
 'x, y, z'
 '-x, y, -z+1/2'
 'x+1/2, y+1/2, z'
 '-x+1/2, y+1/2, -z+1/2'
 '-x, -y, -z'
 'x, -y, z-1/2'
 '-x+1/2, -y+1/2, -z'
 'x+1/2, -y+1/2, z-1/2'
 
_cell_length_a    16.9272
_cell_length_b     9.4514
_cell_length_c    22.0458
_cell_angle_alpha  90.000
_cell_angle_beta   96.056
_cell_angle_gamma  90.000
 
_shelx_F_squared_multiplier     1.000
 
loop_
 _refln_index_h
 _refln_index_k
 _refln_index_l
 _refln_F_squared_calc
 _refln_F_squared_meas
 _refln_F_squared_sigma
 _refln_observed_status
   2   0   0   109502.33   119643.86   1200.73 o
   4   0   0      313.89      316.93     25.58 o
   6   0   0     5507.36     5524.73     93.78 o
   8   0   0     5150.17     5668.54    108.78 o
  10   0   0       98.66       85.26     28.09 o
  12   0   0     8601.02     8456.86    218.51 o
  14   0   0     5185.32     4982.84    192.72 o
  16   0   0        4.93       74.40     52.55 o
  18   0   0        5.20       42.88     53.21 o
  20   0   0       49.99       42.66     56.73 o
   1   1   0    11392.54    12472.49    109.18 o
   3   1   0    23589.95    24722.29    188.18 o
   5   1   0     1286.39     1315.47     41.32 o
   7   1   0     1207.18      979.88     46.62 o
   9   1   0     3854.13     4795.66     87.11 o
  11   1   0      288.47      369.95     36.54 o
  13   1   0       24.50       21.44     25.22 o
  15   1   0     3977.72     3915.20    164.72 o
  17   1   0     1143.97     1122.82    100.23 o
  19   1   0      818.67      955.13    215.15 o
   0   2   0    12086.35    13716.55    209.32 o
   2   2   0    23393.82    24822.75    215.00 o
   4   2   0     5087.66     5464.75     91.74 o
   6   2   0     1521.32     1444.36     50.23 o
   8   2   0      504.39      466.10     32.37 o
  10   2   0     1056.06     1068.31     48.83 o
  12   2   0     1130.26     1099.37     68.78 o
  14   2   0      560.70      642.69     77.58 o
  16   2   0     2069.05     1782.09    118.05 o
  18   2   0      135.63      152.76     81.48 o
  20   2   0       85.86       58.69     42.78 o
   1   3   0     7343.42     7805.51    103.83 o
   3   3   0      321.98      336.74     21.67 o
   5   3   0    10765.35    11454.41    202.34 o
   7   3   0       13.57       26.07     20.34 o
   9   3   0      404.31      366.96     31.89 o
  11   3   0     2775.75     2712.77    100.25 o
  13   3   0      934.98      987.43     74.60 o
  15   3   0        7.63       -5.25     35.22 o
  17   3   0        2.64       54.73     52.66 o
  19   3   0      224.54      285.44     56.98 o
   0   4   0     1880.60     1701.16     92.13 o
   2   4   0     1897.72     1753.53     54.09 o
   4   4   0    22128.18    23277.46    191.25 o
   6   4   0     3283.59     3492.99    108.12 o
   8   4   0     2339.23     2323.32    107.98 o
  10   4   0       69.36       47.89     29.32 o
  12   4   0      139.73      124.07     37.49 o
  14   4   0       85.84      197.54     41.97 o
  16   4   0      462.76      512.13     77.02 o
  18   4   0      547.94      632.44     88.23 o
   1   5   0     4669.36     4533.96     97.64 o
   3   5   0        8.81       33.20     18.84 o
   5   5   0     1456.05     1418.98     82.26 o
   7   5   0     1297.81     1295.74     82.69 o
   9   5   0       10.65      -21.49     21.49 o
  11   5   0      348.82      357.07     51.64 o
  13   5   0     1664.79     1855.48    104.01 o
  15   5   0      651.53      610.59     70.11 o
  17   5   0      114.61       80.74     48.22 o
   0   6   0     8102.58     7983.97    183.10 o
   2   6   0    11562.31    11069.53    169.35 o
   4   6   0    10548.43    10240.36    346.08 o
   6   6   0     6351.99     6479.95    200.79 o
   8   6   0      230.09      250.84     45.49 o
  10   6   0     1095.11     1125.16     81.70 o
  12   6   0     2522.67     2659.38    113.02 o
  14   6   0      669.45      631.66     72.35 o
  16   6   0     1564.06     1364.54    124.48 o
   1   7   0     4592.31     4150.32    100.54 o
   3   7   0     6309.64     5874.13    185.46 o
   5   7   0      468.89      488.82     70.89 o
   7   7   0     4274.17     3992.40    168.84 o
   9   7   0      328.34      296.16     52.51 o
  11   7   0     2399.07     2353.95    112.75 o
  13   7   0     2706.41     2689.17    174.67 o
  15   7   0      165.66      319.33     65.57 o
   0   8   0     1302.52     1419.50    166.44 o
   2   8   0     4100.76     3859.95    153.18 o
   4   8   0      457.51      529.58     81.90 o
   6   8   0      153.69      212.22     49.49 o
   8   8   0       56.89       92.42     40.58 o
  10   8   0      710.54      765.51    131.87 o
  12   8   0     1173.83     1074.53    113.45 o
  14   8   0     1132.47     1066.86     99.56 o
   1   9   0      255.50      293.40     70.69 o
   3   9   0      360.29      252.85     77.62 o
   5   9   0        7.22       60.55     36.85 o
   7   9   0        5.93       29.90     35.57 o
   9   9   0      108.18      195.28     47.25 o
  11   9   0        5.74       32.16     49.01 o
  13   9   0       42.83       56.89     42.54 o
   0  10   0       61.47       76.52     62.88 o
   2  10   0      239.30      350.07     67.49 o
   4  10   0        0.25       57.83     57.17 o
   6  10   0      369.34      366.54    170.51 o
   8  10   0       28.29       62.30     68.16 o
  10  10   0      378.17      360.28    131.92 o
   1  11   0       13.39       39.36     58.49 o
   3  11   0      124.96      114.11     57.61 o
   5  11   0      201.18      182.27     79.81 o
 -19   1   1      636.27      686.99    107.18 o
 -17   1   1       41.05       71.67     37.35 o
 -15   1   1       61.39      140.60     44.08 o
 -13   1   1      964.97      867.41     62.24 o
 -11   1   1     6870.47     6818.77    121.14 o
  -9   1   1     2572.54     2560.55     65.03 o
  -7   1   1    12006.08    13393.15    149.93 o
  -5   1   1     5514.87     5867.95     74.95 o
  -3   1   1    28017.72    29451.47    274.50 o
  -1   1   1      483.97      268.11     17.36 o
   1   1   1    10942.69    12788.69    144.23 o
   3   1   1       26.06       25.75     11.09 o
   5   1   1        7.12       26.13     15.13 o
   7   1   1     2680.69     2894.46     72.17 o
   9   1   1     1054.37     1058.87     78.45 o
  11   1   1     7991.92     7843.34    122.11 o
  13   1   1     1756.73     1895.95     82.26 o
  15   1   1      404.65      478.38     66.48 o
  17   1   1      876.50      956.58     94.38 o
  19   1   1       16.91       81.83     48.02 o
 -20   2   1      279.91      416.92     70.84 o
 -18   2   1     1125.46     1065.34    102.50 o
 -16   2   1      618.51      582.08    127.30 o
 -14   2   1     1940.41     1801.44    110.19 o
 -12   2   1        7.00       21.77     21.01 o
 -10   2   1     6484.67     6600.48    109.60 o
  -8   2   1     3916.80     3913.55     77.13 o
  -6   2   1      283.52      331.95     25.31 o
  -4   2   1     4720.81     5356.52     81.09 o
  -2   2   1      209.66      120.17     18.25 o
   0   2   1      538.38      503.82     29.23 o
   2   2   1    80154.52    85305.89    751.34 o
   4   2   1    26317.31    26548.74    456.15 o
   6   2   1     2734.37     3272.70     88.99 o
   8   2   1     3497.03     3368.42     69.58 o
  10   2   1     1987.25     1835.98     59.60 o
  12   2   1     3026.81     3152.40    118.84 o
  14   2   1      135.01      120.10     43.32 o
  16   2   1     2413.08     2442.23    133.25 o
  18   2   1      727.52      767.31     93.66 o
  20   2   1      192.79      322.94     67.64 o
 -19   3   1      410.57      517.49     79.25 o
 -17   3   1     1837.80     2060.03    135.42 o
 -15   3   1     2514.32     2539.55    134.01 o
 -13   3   1     1606.25     1875.44     92.25 o
 -11   3   1     3583.32     3462.81    231.42 o
  -9   3   1      686.58      706.09     41.38 o
  -7   3   1    15878.40    16846.86    171.77 o
  -5   3   1    21008.85    21620.24    182.44 o
  -3   3   1    21704.56    23414.75    189.24 o
  -1   3   1       32.19       12.78     18.75 o
   1   3   1    29232.31    30470.43    262.60 o
   3   3   1     8175.14     8480.03    135.44 o
   5   3   1    33546.91    37542.05    352.70 o
   7   3   1    27633.40    29040.43    233.76 o
   9   3   1     1535.01     1483.08     81.56 o
  11   3   1     3505.64     3637.09    110.39 o
  13   3   1     2308.56     2376.60    100.38 o
  15   3   1      696.08      929.13     95.37 o
  17   3   1     1294.24     1315.71    116.09 o
  19   3   1      527.29      633.77    100.10 o
 -18   4   1      445.91      570.40     83.98 o
 -16   4   1      473.56      466.33     87.79 o
 -14   4   1      353.80      409.91     56.51 o
 -12   4   1     1049.45     1059.26     77.67 o
 -10   4   1      365.04      342.75     46.43 o
  -8   4   1     5697.49     5225.66    122.08 o
  -6   4   1     1758.80     1537.58     63.00 o
  -4   4   1     1648.77     1840.53     50.12 o
  -2   4   1     2069.90     1772.06     68.93 o
   0   4   1      677.67      688.42     67.94 o
   2   4   1       32.34       41.15     15.43 o
   4   4   1      205.05      195.42     35.18 o
   6   4   1     3475.28     3261.55    104.78 o
   8   4   1      328.70      328.96     50.13 o
  10   4   1     1037.90      943.72     68.81 o
  12   4   1      530.29      604.31     61.58 o
  14   4   1     1539.38     1368.35    109.61 o
  16   4   1     2311.12     2133.75    139.35 o
  18   4   1      440.54      519.96     81.81 o
 -17   5   1      310.10      335.83     71.16 o
 -15   5   1     1322.35     1341.57     97.25 o
 -13   5   1     1168.56     1066.32     84.57 o
 -11   5   1      312.00      466.67     55.98 o
  -9   5   1     4235.64     4173.86    121.19 o
  -7   5   1      593.43      478.14     57.45 o
  -5   5   1    15100.72    15472.50    283.34 o
  -3   5   1     2786.42     2777.96     78.12 o
  -1   5   1     2567.27     2346.28     93.29 o
   1   5   1      817.16      815.40     50.66 o
   3   5   1     7256.70     7007.65    163.64 o
   5   5   1      271.91      321.56     44.85 o
   7   5   1      136.82      168.48     50.28 o
   9   5   1     2542.55     2321.21    107.78 o
  11   5   1      384.16      404.92     53.29 o
  13   5   1     2068.09     1989.71    105.32 o
  15   5   1        2.66       28.25     52.06 o
  17   5   1      237.97      230.56     63.96 o
 -16   6   1        4.72       18.46     36.60 o
 -14   6   1       13.34       92.50     38.56 o
 -12   6   1      129.40       72.32     32.01 o
 -10   6   1       81.70       91.37     34.58 o
  -8   6   1      596.89      544.89     68.90 o
  -6   6   1     1049.09      899.30     89.39 o
  -4   6   1      685.19      831.29     80.03 o
  -2   6   1     1802.56     1901.83     70.24 o
   0   6   1       71.50       75.05     21.70 o
   2   6   1     1843.73     1732.88     66.11 o
   4   6   1      317.09      263.99     65.74 o
   6   6   1      969.76      938.88     94.81 o
   8   6   1       57.99       87.38     44.69 o
  10   6   1     1759.36     1547.33    105.59 o
  12   6   1       17.73        2.55     23.76 o
  14   6   1      309.58      384.79     59.64 o
  16   6   1       15.72       22.20     41.90 o
 -15   7   1       15.32       51.36     47.64 o
 -13   7   1        0.43       87.83     36.06 o
 -11   7   1       23.25       65.64     33.40 o
  -9   7   1     2850.19     2758.07    124.56 o
  -7   7   1     1751.17     2080.54    123.67 o
  -5   7   1       68.32       52.19     39.69 o
  -3   7   1     3855.46     3795.66    146.13 o
  -1   7   1      242.33      312.13     36.08 o
   1   7   1      610.80      565.73    108.84 o
   3   7   1       43.01       40.27     36.12 o
   5   7   1       38.74       90.90     44.29 o
   7   7   1       54.49       17.10     36.36 o
   9   7   1      353.41      365.99     56.84 o
  11   7   1        0.28       70.36     31.82 o
  13   7   1      295.29      337.52     53.45 o
  15   7   1       17.25       -2.90     39.92 o
 -14   8   1      158.69      158.44     49.30 o
 -12   8   1      609.97      746.54     86.27 o
 -10   8   1       85.80      169.20     45.20 o
  -8   8   1      829.11      830.43     83.39 o
  -6   8   1     4630.25     4863.02    188.20 o
  -4   8   1     2231.54     1975.80    116.27 o
  -2   8   1      176.43      149.62     40.97 o
   0   8   1      107.99      139.81     40.34 o
   2   8   1      142.99      188.21     73.66 o
   4   8   1      353.58      356.57     60.76 o
   6   8   1        3.65       33.67     34.28 o
   8   8   1      254.29      396.45     70.42 o
  10   8   1      687.18      699.24     94.83 o
  12   8   1      103.98      137.59     38.79 o
  14   8   1       34.67       98.29     52.75 o
 -13   9   1      576.10      730.62    110.61 o
 -11   9   1      938.03     1031.24    126.65 o
  -9   9   1     1331.35     1270.78    136.49 o
  -7   9   1     1065.80      993.48    108.17 o
  -5   9   1     1069.77     1082.12    107.41 o
  -3   9   1       94.08      192.61     76.08 o
  -1   9   1     3333.04     3561.46    170.04 o
   1   9   1     4024.25     4233.45    186.41 o
   3   9   1      450.10      556.12     73.86 o
   5   9   1       42.14       -5.42     31.33 o
   7   9   1     1299.53     1431.55    163.04 o
   9   9   1     1488.83     1565.86    140.82 o
  11   9   1      543.26      640.02     82.10 o
  13   9   1      750.55      582.89     79.38 o
 -10  10   1       20.50      138.27     84.54 o
  -8  10   1       47.22       97.10     50.01 o
  -6  10   1      679.04      841.23    138.74 o
  -4  10   1     2033.49     1847.37    215.48 o
  -2  10   1      794.33      964.34    112.85 o
   0  10   1      181.18      310.77     63.64 o
   2  10   1     1827.20     1831.49    145.71 o
   4  10   1     2415.85     2227.31    229.99 o
   6  10   1     1595.97     1674.33    208.44 o
   8  10   1      216.20      139.27     53.00 o
  10  10   1      576.88      649.46    159.52 o
  -7  11   1      225.52      236.14     85.53 o
  -5  11   1      600.00      873.06    128.74 o
  -3  11   1      675.46     1019.33    172.60 o
  -1  11   1      394.34      455.58    122.25 o
   1  11   1      170.45      428.53    114.11 o
   3  11   1      749.33     1025.49    181.18 o
   5  11   1      688.05      784.95    143.14 o
 -20   0   2      574.08      624.88    134.78 o
 -18   0   2     1468.35     1358.81    204.48 o
 -16   0   2      274.97      349.54     71.56 o
 -14   0   2      479.38      480.87    163.37 o
 -12   0   2     2652.71     2417.51     92.17 o
 -10   0   2    24788.49    25852.94    287.64 o
  -8   0   2      120.35      195.00     30.75 o
  -6   0   2     1433.98     1705.38     75.78 o
  -4   0   2      769.06      692.03     50.25 o
  -2   0   2    44816.55    48765.20    518.71 o
   0   0   2    50801.75    55845.52    587.06 o
   2   0   2    14754.66    16926.96    172.83 o
   4   0   2      437.11      474.10     38.91 o
   6   0   2     5308.77     5327.24     87.06 o
   8   0   2    44234.74    47901.16    378.07 o
  10   0   2     2621.86     2431.03     76.52 o
  12   0   2     6392.70     5968.37    184.01 o
  14   0   2     3255.55     3402.34    153.97 o
  16   0   2      366.29      408.08    112.36 o
  18   0   2     1389.05     1130.37    184.91 o
  20   0   2      270.04      278.14     89.05 o
 -19   1   2      779.05      916.95    120.70 o
 -17   1   2      775.13      861.95     89.40 o
 -15   1   2     1165.77     1103.57     91.87 o
 -13   1   2     1413.59     1324.63     63.48 o
 -11   1   2       51.67       56.36     22.39 o
  -9   1   2     2958.92     2882.73     69.49 o
  -7   1   2    14499.68    14845.86    144.76 o
  -5   1   2      520.64      582.58     29.18 o
  -3   1   2    10562.87    11141.81    103.72 o
  -1   1   2     1217.83     1135.24     30.88 o
   1   1   2     6097.54     6536.78     55.39 o
   3   1   2      733.20      748.20     27.97 o
   5   1   2    26745.30    27970.01    214.50 o
   7   1   2     3933.72     4893.18    124.93 o
   9   1   2      454.41      577.43     35.60 o
  11   1   2     6286.60     6379.99    128.77 o
  13   1   2     2451.77     2481.34     89.64 o
  15   1   2     1811.45     1757.65    142.83 o
  17   1   2     3183.89     2996.00    137.84 o
  19   1   2      711.59      801.68    115.27 o
 -20   2   2       21.30        3.75     36.68 o
 -18   2   2      238.45      289.83    111.69 o
 -16   2   2     3317.23     2976.25    136.31 o
 -14   2   2      652.41      773.19    128.50 o
 -12   2   2      431.29      470.29     63.30 o
 -10   2   2      525.17      521.31     39.80 o
  -8   2   2     1601.78     1660.88     52.99 o
  -6   2   2      114.44      101.12     19.53 o
  -4   2   2    95838.02   102435.01    497.72 o
  -2   2   2   199079.58   218736.64   1044.41 o
   0   2   2      526.08      570.61     33.19 o
   2   2   2     6837.93     7114.11    106.21 o
   4   2   2     3631.22     3644.39    109.07 o
   6   2   2     3058.02     3187.23     71.03 o
   8   2   2     1458.07     1386.59     72.48 o
  10   2   2     1810.86     1964.51     66.84 o
  12   2   2        2.30       21.02     25.62 o
  14   2   2       25.63       50.50     38.34 o
  16   2   2        6.36      115.08     46.00 o
  18   2   2      167.91      216.32     56.80 o
  20   2   2      165.87      207.77    127.20 o
 -19   3   2      266.82      402.74    109.99 o
 -17   3   2        1.99       20.41     36.86 o
 -15   3   2      761.86      705.75    114.00 o
 -13   3   2       80.91      100.18     34.47 o
 -11   3   2        0.12       15.45     26.01 o
  -9   3   2     1927.56     1931.31     60.73 o
  -7   3   2      606.35      576.24     34.64 o
  -5   3   2    32317.30    35834.51    241.31 o
  -3   3   2     3680.27     3760.83     73.04 o
  -1   3   2      524.51      487.79     47.13 o
   1   3   2      108.92      124.09     19.85 o
   3   3   2    18113.75    18208.47    209.70 o
   5   3   2     2404.21     2285.74     79.78 o
   7   3   2      740.65     1231.83     73.16 o
   9   3   2      646.39      730.68     67.05 o
  11   3   2        9.64       15.23     29.49 o
  13   3   2      646.09      528.71     56.80 o
  15   3   2       26.54       -8.06     33.93 o
  17   3   2      629.63      514.46     79.57 o
  19   3   2       71.58       26.67     46.63 o
 -18   4   2       71.39      180.74     61.93 o
 -16   4   2      242.06      247.03     56.38 o
 -14   4   2      477.01      447.60     58.78 o
 -12   4   2     1169.18     1097.54     77.96 o
 -10   4   2      140.70      168.28     36.76 o
  -8   4   2      159.88      163.88     32.72 o
  -6   4   2     2396.25     2433.62     56.82 o
  -4   4   2     4419.77     4447.38     88.06 o
  -2   4   2     6322.38     6248.63    105.54 o
   0   4   2     1182.34     1193.07     56.76 o
   2   4   2      324.56      268.98     26.81 o
   4   4   2    15447.06    16464.40    286.82 o
   6   4   2      904.87      917.78     65.99 o
   8   4   2     4188.08     3941.08    294.60 o
  10   4   2      335.75      399.09     56.10 o
  12   4   2      218.75      147.84     38.42 o
  14   4   2      230.65      228.40     55.14 o
  16   4   2     1640.72     1555.92    125.83 o
  18   4   2       29.44      106.85     76.70 o
 -17   5   2      381.60      445.93     78.60 o
 -15   5   2      905.30      954.42     83.97 o
 -13   5   2     1620.27     1618.83     97.68 o
 -11   5   2       19.80       11.71     28.75 o
  -9   5   2      109.68       63.22     29.59 o
  -7   5   2     1156.45     1013.28     64.97 o
  -5   5   2     3611.55     3488.84     84.38 o
  -3   5   2     6375.67     6188.97    116.08 o
  -1   5   2     3817.81     3586.49     88.00 o
   1   5   2    13706.52    14098.72    183.69 o
   3   5   2       10.31        5.58     14.39 o
   5   5   2      884.45      853.15     98.22 o
   7   5   2     2911.65     2692.30    107.17 o
   9   5   2     4982.10     5081.23    175.26 o
  11   5   2      174.66      154.11     47.14 o
  13   5   2      468.72      506.11     60.65 o
  15   5   2      473.88      498.61     78.97 o
  17   5   2      160.69      169.85     60.33 o
 -16   6   2     1241.79     1195.77     99.79 o
 -14   6   2      486.14      517.03     65.96 o
 -12   6   2      706.74      786.75     73.61 o
 -10   6   2      194.43      226.07     43.01 o
  -8   6   2      429.45      455.26     53.62 o
  -6   6   2     1698.13     1708.93    107.82 o
  -4   6   2     2618.93     2275.92    110.62 o
  -2   6   2     2091.90     2277.48     77.38 o
   0   6   2     4751.36     4611.93     98.50 o
   2   6   2    12017.18    12046.01    176.58 o
   4   6   2     5890.98     5878.58    185.04 o
   6   6   2     3112.92     2910.36    113.62 o
   8   6   2      487.90      570.95     66.91 o
  10   6   2     2334.50     2401.30    151.43 o
  12   6   2      418.96      642.37     67.68 o
  14   6   2      823.23      825.81     79.50 o
  16   6   2      553.42      562.61     84.66 o
 -15   7   2      541.51      456.28     61.34 o
 -13   7   2      784.59      820.05     79.41 o
 -11   7   2      846.44      978.31     81.26 o
  -9   7   2      377.74      405.14     62.75 o
  -7   7   2        6.99        9.24     34.09 o
  -5   7   2     1242.71     1322.21    103.93 o
  -3   7   2     1704.24     1494.29    101.48 o
  -1   7   2     7673.41     7434.39    136.27 o
   1   7   2     1038.76     1022.19     88.40 o
   3   7   2     1175.84     1273.77    101.71 o
   5   7   2      619.44      573.28     81.38 o
   7   7   2     1030.04      820.40     98.95 o
   9   7   2      446.63      434.44     60.99 o
  11   7   2     3389.36     3371.44    158.45 o
  13   7   2     1395.72     1411.33    135.77 o
  15   7   2        3.23       35.00     36.23 o
 -14   8   2      433.40      422.10     73.32 o
 -12   8   2     1015.88      825.20    117.15 o
 -10   8   2     1938.47     1963.22    127.08 o
  -8   8   2     2847.84     2661.21    126.71 o
  -6   8   2     1595.24     1489.33    306.61 o
  -4   8   2     3419.70     3210.78    144.28 o
  -2   8   2      851.00      814.82     71.40 o
   0   8   2     1725.63     1759.90    118.98 o
   2   8   2     3798.88     3877.99    158.18 o
   4   8   2       89.48      133.73     49.27 o
   6   8   2      267.98      349.38     96.52 o
   8   8   2       14.38       -5.48     42.00 o
  10   8   2      324.77      378.38     71.72 o
  12   8   2       24.21       62.84     39.19 o
  14   8   2      694.70      820.32     80.44 o
 -13   9   2       42.56      178.11     69.81 o
 -11   9   2      138.26      111.28     87.40 o
  -9   9   2      233.47      189.21     57.70 o
  -7   9   2     1338.70     1525.28    137.37 o
  -5   9   2     1506.48     1524.13    120.87 o
  -3   9   2      249.54      237.77     56.35 o
  -1   9   2      346.92      320.07     62.37 o
   1   9   2       33.87      -18.17     26.31 o
   3   9   2      148.74      184.25     72.78 o
   5   9   2      510.12      422.85     69.90 o
   7   9   2        1.92       -6.81     64.20 o
   9   9   2      386.56      290.56     62.96 o
  11   9   2      431.71      437.66     68.32 o
  13   9   2       33.32      102.68     88.17 o
 -10  10   2       34.78      -46.48     81.57 o
  -8  10   2      174.48      155.75     56.88 o
  -6  10   2      504.42      778.13    156.33 o
  -4  10   2     1127.86     1372.89    196.35 o
  -2  10   2       58.78      105.76     58.05 o
   0  10   2      141.31      225.59     78.49 o
   2  10   2      999.96     1073.81    123.90 o
   4  10   2      746.65      587.06    126.87 o
   6  10   2       60.75       73.80     41.13 o
   8  10   2      129.39      116.40     48.25 o
  10  10   2      604.95      679.78    100.04 o
  -5  11   2      280.25      395.69    136.54 o
  -3  11   2      657.94      775.39    296.17 o
  -1  11   2      251.45      268.03     91.91 o
   1  11   2      333.21      340.14    107.74 o
   3  11   2     1151.55      991.41    180.96 o
   5  11   2      317.65      260.11     96.08 o
 -19   1   3      782.67      765.38     89.99 o
 -17   1   3       27.38       70.79     40.27 o
 -15   1   3      821.97      806.67     83.53 o
 -13   1   3      239.81      268.09     36.12 o
 -11   1   3      173.86      170.58     28.67 o
  -9   1   3     5542.73     5456.41     95.51 o
  -7   1   3       18.44       51.42     17.91 o
  -5   1   3       37.58       50.35     16.82 o
  -3   1   3    47119.45    50589.10    268.75 o
  -1   1   3    15890.53    16811.61    219.86 o
   1   1   3    18027.53    20090.65    124.94 o
   3   1   3     5644.52     5851.31     74.59 o
   5   1   3     1131.50      904.60     45.60 o
   7   1   3    14175.50    15490.91    170.20 o
   9   1   3     2679.69     2251.76    114.47 o
  11   1   3     1493.69     1392.28     63.28 o
  13   1   3     1659.35     1720.22     81.01 o
  15   1   3      858.35      827.33     85.18 o
  17   1   3      238.14      432.79     82.38 o
  19   1   3      389.65      396.37     81.11 o
 -20   2   3      375.01      369.01     69.64 o
 -18   2   3      645.91      621.69     80.62 o
 -16   2   3      421.16      440.26     93.82 o
 -14   2   3      181.94      167.33     40.60 o
 -12   2   3     2203.68     1969.80     72.91 o
 -10   2   3     7856.96     7970.84    142.79 o
  -8   2   3      917.49      816.10     42.20 o
  -6   2   3    11120.84    11302.47    189.81 o
  -4   2   3    37254.33    38648.46    238.16 o
  -2   2   3   142026.39   154883.86    846.26 o
   0   2   3      749.64      707.73     30.37 o
   2   2   3     2510.87     2538.49     42.60 o
   4   2   3       90.65       72.50     11.87 o
   6   2   3       31.40        3.07     13.30 o
   8   2   3      991.51      985.10     46.98 o
  10   2   3      529.54      483.48     36.72 o
  12   2   3     7411.32     7471.98    176.07 o
  14   2   3      958.59      842.12     84.70 o
  16   2   3       96.70      123.43     57.28 o
  18   2   3        9.45       76.74     61.41 o
  20   2   3      664.92      563.32    102.06 o
 -19   3   3      319.91      352.51     66.47 o
 -17   3   3      741.95      796.17     92.03 o
 -15   3   3     1963.99     2181.17    104.05 o
 -13   3   3        8.40       -6.69     28.22 o
 -11   3   3      159.56      165.26     37.20 o
  -9   3   3     4147.72     4001.08    108.18 o
  -7   3   3     3121.44     3074.77     68.65 o
  -5   3   3    35078.08    37661.93    253.87 o
  -3   3   3    39059.63    41581.18    281.86 o
  -1   3   3      288.89      310.47     31.39 o
   1   3   3      669.25      732.14     37.70 o
   3   3   3       34.46       26.09     13.01 o
   5   3   3     6742.82     6468.24    135.47 o
   7   3   3      709.88      677.10     27.60 o
   9   3   3     9174.25     9471.26    361.79 o
  11   3   3     1399.82     1427.25     75.90 o
  13   3   3      328.37      349.40     61.67 o
  15   3   3      367.94      442.36     69.71 o
  17   3   3      752.17      854.07     96.67 o
  19   3   3        6.01       45.14     73.86 o
 -18   4   3     1622.50     1585.58    128.14 o
 -16   4   3      919.49     1221.21    110.21 o
 -14   4   3       20.47        4.36     27.50 o
 -12   4   3     1791.24     1794.33     92.73 o
 -10   4   3      911.09      878.36     65.97 o
  -8   4   3       62.52       46.54     24.74 o
  -6   4   3     9784.06     9075.36    117.63 o
  -4   4   3    13092.52    13797.09    154.13 o
  -2   4   3      813.85      773.76     41.64 o
   0   4   3     5575.22     5041.76     99.07 o
   2   4   3     4657.76     4319.65    116.55 o
   4   4   3      149.73      280.17     39.04 o
   6   4   3     5422.60     5277.24    134.45 o
   8   4   3     9402.32     9340.21    195.43 o
  10   4   3     4069.39     4093.60    215.28 o
  12   4   3     1336.40     1248.25     94.79 o
  14   4   3     3758.62     3836.78    158.71 o
  16   4   3      499.00      424.19     73.04 o
  18   4   3      147.52      153.55     52.11 o
 -17   5   3      201.69      338.43     79.25 o
 -15   5   3     1577.71     1661.04    105.23 o
 -13   5   3      330.80      380.03     55.16 o
 -11   5   3     1542.49     1521.05     88.35 o
  -9   5   3      492.05      498.99     54.44 o
  -7   5   3     9371.36     9254.95    166.77 o
  -5   5   3      666.88      688.56     41.90 o
  -3   5   3     1297.01     1306.59     56.41 o
  -1   5   3    15042.21    15066.90    188.60 o
   1   5   3     1741.39     1760.08     64.32 o
   3   5   3    10364.73    10557.75    184.42 o
   5   5   3      124.91       74.97     31.35 o
   7   5   3     1034.95     1133.27     80.71 o
   9   5   3     3239.85     3381.15    130.15 o
  11   5   3     3541.14     3713.98    143.31 o
  13   5   3      154.78       64.64     33.01 o
  15   5   3       46.18       98.15     48.60 o
  17   5   3      139.14      221.62     77.48 o
 -16   6   3       97.28      140.00     60.92 o
 -14   6   3        4.58       32.13     32.73 o
 -12   6   3       95.84      151.00     39.21 o
 -10   6   3      899.95      876.23     72.60 o
  -8   6   3     3571.38     3472.93    132.73 o
  -6   6   3     2463.24     2287.86    101.10 o
  -4   6   3        4.25       31.99     62.66 o
  -2   6   3       15.86       33.25     20.35 o
   0   6   3    11119.46    10886.25    153.97 o
   2   6   3       83.39       92.64     27.23 o
   4   6   3      912.38      847.76     86.97 o
   6   6   3       77.84       57.09     56.97 o
   8   6   3      452.17      469.14     62.70 o
  10   6   3     1795.62     1605.20    109.75 o
  12   6   3     1934.01     1780.64    145.39 o
  14   6   3      559.82      513.52     76.10 o
  16   6   3       46.65       98.34     52.05 o
 -15   7   3       47.62      -32.36     32.36 o
 -13   7   3        9.16       14.45     40.46 o
 -11   7   3       43.46      131.28     36.93 o
  -9   7   3      111.17       88.25     38.37 o
  -7   7   3      576.53      582.00     69.03 o
  -5   7   3      221.15      221.42     44.79 o
  -3   7   3      219.68      202.82     57.28 o
  -1   7   3      508.57      497.30     44.28 o
   1   7   3     1063.26     1181.12     94.39 o
   3   7   3     1435.62     1510.17    138.41 o
   5   7   3      826.19      785.97     94.04 o
   7   7   3      170.38      144.80     90.26 o
   9   7   3       69.17      114.91     55.78 o
  11   7   3      191.42      202.82     44.81 o
  13   7   3      347.20      286.79     68.90 o
  15   7   3        8.46       34.48     34.72 o
 -14   8   3      597.55      554.64     99.83 o
 -12   8   3      457.75      478.13    102.46 o
 -10   8   3      225.56      293.87     71.43 o
  -8   8   3     4318.39     3989.41    230.21 o
  -6   8   3     4902.83     4889.00    220.85 o
  -4   8   3     1573.70     1327.12    104.44 o
  -2   8   3     1275.44     1416.66     88.01 o
   0   8   3     1453.42     1504.03     92.02 o
   2   8   3     2110.20     1964.03    124.01 o
   4   8   3      117.89      152.87     48.68 o
   6   8   3        4.22      -10.43     33.81 o
   8   8   3      931.75     1092.45    122.65 o
  10   8   3     1391.71     1231.45    128.77 o
  12   8   3        2.39      137.37     36.89 o
  14   8   3      314.15      359.20     53.88 o
 -13   9   3      367.18      506.64     98.63 o
 -11   9   3     1069.15     1067.60    135.99 o
  -9   9   3      593.29      669.59    103.86 o
  -7   9   3      310.54      381.57    122.25 o
  -5   9   3      812.18      957.39    109.73 o
  -3   9   3      181.14      468.11    110.38 o
  -1   9   3     1120.59     1200.76    114.73 o
   1   9   3     1626.14     1516.23    126.00 o
   3   9   3        5.30      -10.68     45.73 o
   5   9   3      550.63      601.12     92.24 o
   7   9   3      273.23      490.32    122.69 o
   9   9   3      311.77      357.98    140.83 o
  11   9   3     1411.42     1499.07    145.08 o
 -10  10   3       78.97       74.06     53.04 o
  -8  10   3     2181.31     2275.88    174.61 o
  -6  10   3     3357.97     3494.00    283.86 o
  -4  10   3     1036.20     1153.01    133.44 o
  -2  10   3      167.28      293.15     66.12 o
   0  10   3      566.48      698.76    130.38 o
   2  10   3       51.05       53.65     56.29 o
   4  10   3      502.65      664.02    138.96 o
   6  10   3     1740.41     1651.69    212.84 o
   8  10   3     1005.95      968.65    112.81 o
  10  10   3      522.69      397.00     71.57 o
  -5  11   3      597.63      739.56    103.23 o
  -3  11   3     2383.71     2317.13    185.76 o
  -1  11   3      849.83     1125.07    132.86 o
   1  11   3      106.67      140.21    191.07 o
   3  11   3        2.82       60.25     68.16 o
   5  11   3      425.37      454.04    120.05 o
 -20   0   4     1042.44     1145.98    193.49 o
 -18   0   4     1541.81     1210.62    186.01 o
 -16   0   4      148.55      200.09     56.87 o
 -14   0   4       94.36       96.61     47.40 o
 -12   0   4    10907.94    10953.89    199.64 o
 -10   0   4    10918.84    11388.29    187.13 o
  -8   0   4     2164.91     2022.95     74.33 o
  -6   0   4     3434.15     2845.57    118.72 o
  -4   0   4     1692.04     1711.43     56.14 o
  -2   0   4     7011.07     7147.49    211.08 o
   0   0   4    16254.73    17517.79    219.21 o
   2   0   4    65369.53    68760.08    535.65 o
   4   0   4     6786.98     6838.35    131.75 o
   6   0   4     2919.25     2867.64     97.54 o
   8   0   4     1012.87     1021.25     46.59 o
  10   0   4     4462.88     4035.05    141.94 o
  12   0   4     3863.13     3990.47    247.36 o
  14   0   4     1645.58     1603.50    111.99 o
  16   0   4      752.24      557.16    136.10 o
  18   0   4       48.54      155.67     66.40 o
  20   0   4      201.71      233.51     93.89 o
 -19   1   4      291.84      409.27     68.84 o
 -17   1   4      712.94      803.41     87.53 o
 -15   1   4     4055.06     3894.78    121.12 o
 -13   1   4     1899.69     1905.65     87.93 o
 -11   1   4     5116.83     4844.24    129.48 o
  -9   1   4     9838.36     9538.37    129.87 o
  -7   1   4     2116.00     2327.73     59.15 o
  -5   1   4    10434.54    10297.60    108.86 o
  -3   1   4     3546.46     3859.72     56.63 o
  -1   1   4       86.95       69.83     20.42 o
   1   1   4    47685.98    51698.30    290.80 o
   3   1   4     6134.78     6285.79    127.12 o
   5   1   4      304.29      242.12     40.89 o
   7   1   4     7447.73     7381.34    116.05 o
   9   1   4    11267.53    11343.20    162.74 o
  11   1   4      645.88      580.41     61.73 o
  13   1   4     3786.89     3633.63    108.97 o
  15   1   4     2256.36     2137.13    121.49 o
  17   1   4      363.41      457.59     73.11 o
  19   1   4      138.67      139.06     62.21 o
 -20   2   4      162.90      313.06     59.97 o
 -18   2   4        6.69       53.77     87.81 o
 -16   2   4       55.62       64.17     39.03 o
 -14   2   4     5420.47     5261.06    140.25 o
 -12   2   4     4249.41     4126.81    134.48 o
 -10   2   4     1141.90     1230.25     55.85 o
  -8   2   4     2700.63     2554.96     67.94 o
  -6   2   4     4125.88     4159.51     74.95 o
  -4   2   4     4262.37     4427.14     69.23 o
  -2   2   4     3246.33     3186.70     55.47 o
   0   2   4      985.13      911.46     36.40 o
   2   2   4    15170.96    16454.31    146.20 o
   4   2   4     1904.03     1860.14     38.47 o
   6   2   4    15779.55    16786.70    169.18 o
   8   2   4     2735.96     2471.28     69.28 o
  10   2   4      383.50      519.19     44.91 o
  12   2   4        5.15        1.02     25.50 o
  14   2   4       60.71       55.34     38.98 o
  16   2   4      240.38      310.18     68.84 o
  18   2   4      824.77      673.19     89.25 o
 -19   3   4        2.21       64.36     40.92 o
 -17   3   4      553.24      681.67     88.43 o
 -15   3   4        2.15       19.53     28.82 o
 -13   3   4      245.81      221.99     42.94 o
 -11   3   4        1.40       -5.20     26.79 o
  -9   3   4        6.67       26.46     23.65 o
  -7   3   4       79.96       83.30     20.00 o
  -5   3   4      673.47      550.22     33.50 o
  -3   3   4      632.17      656.47     40.40 o
  -1   3   4     9839.15    10535.41    114.10 o
   1   3   4      386.45      355.26     26.95 o
   3   3   4     2875.05     2723.06     49.76 o
   5   3   4     7832.95     8383.72    114.26 o
   7   3   4        1.66        4.70     24.61 o
   9   3   4      536.72      555.90     61.62 o
  11   3   4      256.85      208.50     46.76 o
  13   3   4        1.94       28.78     32.34 o
  15   3   4     2245.61     2049.31    170.89 o
  17   3   4      624.73      624.86     92.82 o
  19   3   4       38.64       54.44     60.41 o
 -18   4   4       94.80       96.60     42.69 o
 -16   4   4      530.51      589.91     66.49 o
 -14   4   4      222.12      252.40     45.28 o
 -12   4   4      231.84      199.27     43.38 o
 -10   4   4     1714.48     1725.76     85.54 o
  -8   4   4      706.85      698.50     42.30 o
  -6   4   4     4197.37     4318.22     82.97 o
  -4   4   4     4343.67     4695.24     88.89 o
  -2   4   4      895.52      843.84     39.56 o
   0   4   4      648.91      678.53     38.37 o
   2   4   4     2858.21     2860.01     65.07 o
   4   4   4       49.33       36.06     18.63 o
   6   4   4     2779.65     2700.38     95.21 o
   8   4   4     1741.03     1736.10     89.53 o
  10   4   4       35.70       53.13     34.73 o
  12   4   4      169.15      116.73     43.02 o
  14   4   4     1098.07      953.61     97.10 o
  16   4   4      254.38      150.54     53.91 o
  18   4   4      125.24      180.60     57.40 o
 -17   5   4     1234.25     1334.10    118.99 o
 -15   5   4     1269.06     1404.56     98.81 o
 -13   5   4     1070.62     1052.05     83.64 o
 -11   5   4     6523.21     6740.69    162.78 o
  -9   5   4     2107.99     2167.84     90.79 o
  -7   5   4       33.30       22.26     24.75 o
  -5   5   4    10977.54    11121.01    151.13 o
  -3   5   4     4605.25     4546.63     92.72 o
  -1   5   4      129.09      115.72     24.31 o
   1   5   4      612.63      558.45     65.15 o
   3   5   4    12858.15    12550.51    246.90 o
   5   5   4     7278.83     6930.53    158.16 o
   7   5   4      784.21      766.07     71.09 o
   9   5   4      901.56      853.63     80.58 o
  11   5   4        6.44        3.92     59.97 o
  13   5   4       22.47       53.77     34.17 o
  15   5   4      476.28      395.55     70.47 o
  17   5   4      245.41      375.47     69.82 o
 -16   6   4      516.77      565.83    101.13 o
 -14   6   4      243.04      302.50     55.51 o
 -12   6   4     1439.91     1540.80    118.66 o
 -10   6   4     1174.17     1150.03     81.07 o
  -8   6   4     2281.75     2351.27    108.78 o
  -6   6   4      452.35      560.87     60.73 o
  -4   6   4      843.13      872.11     51.96 o
  -2   6   4     1217.58     1070.12     67.98 o
   0   6   4     1266.74     1173.40     57.57 o
   2   6   4      745.21      716.24     83.00 o
   4   6   4     1166.82     1121.27     98.94 o
   6   6   4     2300.91     2297.67    101.73 o
   8   6   4      357.58      420.10     61.42 o
  10   6   4      309.56      321.83     58.30 o
  12   6   4     1137.53      927.05    101.77 o
  14   6   4     1015.79      930.77     95.56 o
  16   6   4       68.14       81.62     45.82 o
 -15   7   4      262.04      190.10     56.58 o
 -13   7   4      452.89      410.86     70.32 o
 -11   7   4     1995.23     1780.84    151.14 o
  -9   7   4     5035.59     5380.21    170.28 o
  -7   7   4     1770.79     1632.32    101.75 o
  -5   7   4      687.13      661.57     67.47 o
  -3   7   4     1880.33     1743.45     86.99 o
  -1   7   4     3361.39     3234.38     91.50 o
   1   7   4     2072.84     1964.15    111.49 o
   3   7   4     1202.47     1208.07    245.38 o
   5   7   4      951.31     1068.58    104.61 o
   7   7   4     3792.50     3747.24    174.23 o
   9   7   4     1007.30     1006.28     92.99 o
  11   7   4     1344.40     1327.19    111.78 o
  13   7   4      388.18      419.17     54.43 o
  15   7   4      508.71      550.15     83.34 o
 -14   8   4       59.24      203.74     81.13 o
 -12   8   4      322.02      356.35     92.79 o
 -10   8   4     1374.55     1408.82    141.19 o
  -8   8   4     2493.28     2389.22    312.66 o
  -6   8   4     1693.99     1756.23    142.26 o
  -4   8   4      283.34      196.81     54.99 o
  -2   8   4     1302.99     1298.04     93.96 o
   0   8   4     2335.38     2503.33    207.52 o
   2   8   4      916.87      783.42     91.22 o
   4   8   4     3892.47     3823.96    172.24 o
   6   8   4      217.16      198.13     57.49 o
   8   8   4       31.78       60.12     60.47 o
  10   8   4      302.28      318.82    111.04 o
  12   8   4      360.45      458.79     70.36 o
  14   8   4       22.17       71.05     30.40 o
 -13   9   4       15.67      118.59     51.51 o
 -11   9   4      128.65       69.95     56.79 o
  -9   9   4      139.33       89.76     49.55 o
  -7   9   4        3.06       37.50     72.34 o
  -5   9   4       60.03      -14.70    100.48 o
  -3   9   4      109.66      185.76     54.52 o
  -1   9   4      124.55      160.81     67.06 o
   1   9   4        6.75      -29.52     49.03 o
   3   9   4      379.76      435.25     65.17 o
   5   9   4      158.99      163.82     56.62 o
   7   9   4      117.97       69.14     64.31 o
   9   9   4      273.48      368.95    103.34 o
  11   9   4      102.07      111.66     42.66 o
 -10  10   4      112.59      123.61     58.09 o
  -8  10   4       68.49      182.63     60.17 o
  -6  10   4     1001.94      914.23    173.04 o
  -4  10   4      986.44     1180.97    330.47 o
  -2  10   4      523.15      514.01     91.31 o
   0  10   4      234.84      253.89     64.28 o
   2  10   4      221.61      365.87     69.87 o
   4  10   4      153.91      344.10    109.50 o
   6  10   4       26.76       92.13     64.42 o
   8  10   4       35.96      170.30     90.04 o
  -5  11   4      369.45      649.80    113.12 o
  -3  11   4      829.70      917.45    199.42 o
  -1  11   4     1043.91     1220.45    141.47 o
   1  11   4      489.09      527.88     92.50 o
   3  11   4     1182.41     1403.45    217.89 o
   5  11   4     1173.31     1210.62    203.38 o
 -19   1   5      515.18      613.18     80.47 o
 -17   1   5      479.48      574.94     78.93 o
 -15   1   5      496.41      577.37     68.55 o
 -13   1   5      393.72      403.74     45.83 o
 -11   1   5     4574.33     4719.21    101.31 o
  -9   1   5     1336.94     1419.41     55.37 o
  -7   1   5     1121.71     1046.68     43.63 o
  -5   1   5      103.19       75.60     18.21 o
  -3   1   5     9010.83     9654.66    130.82 o
  -1   1   5     2531.52     2585.87     66.47 o
   1   1   5      241.94      220.26     22.77 o
   3   1   5     6874.63     7294.00     95.57 o
   5   1   5     4116.58     4133.25     79.75 o
   7   1   5     1414.61     1581.69     65.50 o
   9   1   5      226.97      208.76     31.42 o
  11   1   5     2664.58     2362.33     81.93 o
  13   1   5     2029.62     2198.52    208.08 o
  15   1   5      295.63      320.58     59.61 o
  17   1   5       37.23       63.11     40.13 o
  19   1   5        1.60        7.49     39.40 o
 -20   2   5      470.88      576.53     82.79 o
 -18   2   5      691.51      896.41    133.19 o
 -16   2   5      268.59      303.07     55.67 o
 -14   2   5      831.26      764.64     66.83 o
 -12   2   5     2347.40     2247.92     79.45 o
 -10   2   5     2300.89     2420.76     72.49 o
  -8   2   5     4489.81     4519.34     88.11 o
  -6   2   5     5645.38     5705.30     89.32 o
  -4   2   5    35970.46    37734.08    242.26 o
  -2   2   5    19414.19    19478.14    155.75 o
   0   2   5      147.75      218.45     17.53 o
   2   2   5     5468.39     5182.33     68.29 o
   4   2   5     2413.98     2375.95     47.28 o
   6   2   5     7523.16     7570.73    115.98 o
   8   2   5     2375.93     2337.69     69.57 o
  10   2   5     2817.43     2538.97    127.80 o
  12   2   5     3567.79     3418.44    192.61 o
  14   2   5       77.05       23.53     42.29 o
  16   2   5      829.50      887.01     92.25 o
  18   2   5        9.79       44.68     36.77 o
 -19   3   5      415.14      425.59     73.02 o
 -17   3   5      343.24      314.67     62.56 o
 -15   3   5       80.09       77.41     39.89 o
 -13   3   5      536.81      477.83     57.15 o
 -11   3   5     1605.67     1604.24     67.27 o
  -9   3   5      255.22      227.78     31.03 o
  -7   3   5     9982.78    10476.81    133.22 o
  -5   3   5    57927.26    61174.23    457.59 o
  -3   3   5    18604.80    19262.81    173.85 o
  -1   3   5    11174.72    10643.02    125.40 o
   1   3   5     2404.31     2255.18     48.90 o
   3   3   5      725.55      824.24     41.04 o
   5   3   5     3895.91     3412.40     56.90 o
   7   3   5    17289.28    17606.66    259.47 o
   9   3   5     4041.26     4001.52    130.22 o
  11   3   5     1142.18     1138.56     88.89 o
  13   3   5     1525.52     1539.63    107.90 o
  15   3   5       94.35      167.99     61.72 o
  17   3   5       18.93      144.39     48.78 o
  19   3   5      766.70      858.62     99.85 o
 -18   4   5      269.92      243.06    116.27 o
 -16   4   5     1051.26     1156.69     90.06 o
 -14   4   5      121.05      145.50     39.38 o
 -12   4   5      401.14      349.88     51.61 o
 -10   4   5        7.48       16.12     24.04 o
  -8   4   5    10273.49    10561.85    143.49 o
  -6   4   5    19030.90    20029.14    208.52 o
  -4   4   5    53804.32    58164.05    393.00 o
  -2   4   5    14899.59    15596.28    163.03 o
   0   4   5      363.07      453.56     34.92 o
   2   4   5      123.99      114.91     19.13 o
   4   4   5     2007.05     1666.59     43.16 o
   6   4   5     2029.21     1942.13    118.28 o
   8   4   5     9629.84    10637.73    212.33 o
  10   4   5     4736.95     4645.56    150.37 o
  12   4   5      163.10      132.51     42.79 o
  14   4   5       94.29      115.67     44.23 o
  16   4   5      166.29      291.02     62.37 o
  18   4   5      116.06      129.20     53.03 o
 -17   5   5       72.29      104.05     59.87 o
 -15   5   5        3.11       75.49     34.63 o
 -13   5   5      402.08      506.07     61.64 o
 -11   5   5      162.08      161.41     40.36 o
  -9   5   5     5375.63     5826.69    141.70 o
  -7   5   5    22532.54    23641.30    310.99 o
  -5   5   5     3376.21     3340.19     84.16 o
  -3   5   5      652.85      653.59     42.28 o
  -1   5   5     9293.74     9453.56    138.53 o
   1   5   5     3819.16     3636.12     84.41 o
   3   5   5      842.77      916.91     44.64 o
   5   5   5      179.59      183.62     30.64 o
   7   5   5     3240.51     3193.36    117.87 o
   9   5   5       72.73       50.76     34.85 o
  11   5   5      187.51      287.53     70.67 o
  13   5   5       53.35      125.26     42.69 o
  15   5   5      210.79      231.19     57.94 o
  17   5   5        1.15       57.75     40.04 o
 -16   6   5       27.13       24.56     46.37 o
 -14   6   5      135.87      106.37     52.82 o
 -12   6   5       17.11       49.62     37.56 o
 -10   6   5       21.36      -14.13     27.67 o
  -8   6   5       14.31        0.95     41.49 o
  -6   6   5      283.35      302.36     48.22 o
  -4   6   5     1296.30     1421.50     61.95 o
  -2   6   5      309.94      294.60     34.58 o
   0   6   5       55.68       83.92     24.60 o
   2   6   5     1227.83     1389.03     95.90 o
   4   6   5       39.31       32.78     26.38 o
   6   6   5      311.95      287.72     49.05 o
   8   6   5      916.89      852.01    120.44 o
  10   6   5     1360.93     1302.76    103.52 o
  12   6   5      204.23      194.04     46.65 o
  14   6   5      200.84      276.22     49.11 o
  16   6   5       66.81       77.72     62.21 o
 -15   7   5      131.45      147.12     53.30 o
 -13   7   5       45.16       97.31     41.54 o
 -11   7   5      186.95      204.50     65.41 o
  -9   7   5     3635.81     3439.11    178.76 o
  -7   7   5      493.10      614.30     93.80 o
  -5   7   5       17.18        6.48     39.31 o
  -3   7   5        1.37        1.46     26.71 o
  -1   7   5      511.20      538.94     46.76 o
   1   7   5      788.98      805.32     70.81 o
   3   7   5       93.82       78.92     73.75 o
   5   7   5       19.36       58.27     40.89 o
   7   7   5      223.93      230.22     47.82 o
   9   7   5      885.77      805.00     85.71 o
  11   7   5      924.74      730.44     92.19 o
  13   7   5      191.60      172.59     81.02 o
  15   7   5       45.15       72.66     44.56 o
 -14   8   5        2.43       -8.07     55.63 o
 -12   8   5      988.80      738.57    113.41 o
 -10   8   5     2012.73     2115.17    167.69 o
  -8   8   5     4170.60     4127.57    200.07 o
  -6   8   5      423.47      449.27     76.59 o
  -4   8   5      231.79      330.85     68.06 o
  -2   8   5      817.61      790.66    103.70 o
   0   8   5     3952.91     3939.19    137.33 o
   2   8   5     3269.31     2992.04    121.61 o
   4   8   5      265.20      329.99     52.69 o
   6   8   5       31.13        3.44     40.41 o
   8   8   5      270.92      289.59     76.31 o
  10   8   5      142.59      139.71     47.69 o
  12   8   5       55.06       99.38     90.92 o
  14   8   5       97.06      125.04     55.36 o
 -13   9   5       27.19      108.12     64.97 o
 -11   9   5       39.40       58.10     76.08 o
  -9   9   5      357.39      482.08     89.84 o
  -7   9   5      257.36      435.94     97.29 o
  -5   9   5     1368.26     1494.98    143.91 o
  -3   9   5      811.05      981.73    123.21 o
  -1   9   5       98.77      171.06     96.85 o
   1   9   5      416.18      549.59     98.94 o
   3   9   5      950.66      912.89     85.19 o
   5   9   5      177.23      223.47     62.00 o
   7   9   5      727.66      800.58    195.36 o
   9   9   5     2101.91     1911.75    168.02 o
  11   9   5     1442.54     1225.93    131.91 o
 -10  10   5      472.71      301.18    122.25 o
  -8  10   5     1791.43     1698.47    177.44 o
  -6  10   5     1978.98     1854.19    250.00 o
  -4  10   5      156.69      274.97     80.80 o
  -2  10   5      110.43      122.07     49.51 o
   0  10   5      362.99      435.96    158.97 o
   2  10   5       39.65       79.86     43.32 o
   4  10   5      129.59      230.58     68.15 o
   6  10   5     1188.30     1287.93    140.32 o
   8  10   5     1681.20     1703.14    234.60 o
  -5  11   5     1532.07     1933.84    180.79 o
  -3  11   5     2434.29     2790.53    208.20 o
  -1  11   5      117.60      102.01     49.48 o
   1  11   5      411.32      537.38     95.77 o
   3  11   5      248.03      290.23    102.68 o
   5  11   5      307.22      375.10    118.29 o
 -20   0   6       95.22      127.53     82.89 o
 -18   0   6      699.77      714.81    148.41 o
 -16   0   6     2106.90     2063.04    145.60 o
 -14   0   6     6382.03     6471.44    244.83 o
 -12   0   6     1619.17     1426.24     90.36 o
 -10   0   6    21743.28    22298.65    287.67 o
  -8   0   6     2607.28     2364.51    139.20 o
  -6   0   6      925.70      776.33     50.04 o
  -4   0   6    10466.80    11014.63    172.12 o
  -2   0   6      148.02      197.67     56.07 o
   0   0   6      783.20      854.50     61.56 o
   2   0   6    31967.82    32571.10    328.20 o
   4   0   6     6079.92     6694.44    141.18 o
   6   0   6     3171.40     2767.17    102.76 o
   8   0   6      635.81      577.40     62.59 o
  10   0   6     3018.42     2598.57    166.44 o
  12   0   6    10779.60     9799.36    247.14 o
  14   0   6      697.18      574.97    137.86 o
  16   0   6      331.57      442.16    130.16 o
  18   0   6      814.77      818.37    182.27 o
 -19   1   6      533.75      547.28     80.09 o
 -17   1   6      326.47      407.26     89.90 o
 -15   1   6       33.34       68.50     32.79 o
 -13   1   6     1092.22     1062.38     63.64 o
 -11   1   6     2276.56     1994.27     69.86 o
  -9   1   6     2481.85     2426.60     94.58 o
  -7   1   6    21477.69    22135.82    195.33 o
  -5   1   6      703.42      836.00     36.28 o
  -3   1   6     1766.29     1879.09     46.08 o
  -1   1   6     9100.05     8915.47    108.42 o
   1   1   6      534.61      609.71     27.99 o
   3   1   6      984.14      865.07     39.21 o
   5   1   6    15553.54    16440.32    172.63 o
   7   1   6     3426.05     3390.27     82.98 o
   9   1   6     2898.83     2870.11     83.78 o
  11   1   6     1751.63     1621.03     72.10 o
  13   1   6     1175.07     1059.73     87.57 o
  15   1   6      327.37      345.53     63.27 o
  17   1   6       57.08      125.46     66.73 o
  19   1   6      112.81      178.20     67.71 o
 -20   2   6        9.48       76.74     44.08 o
 -18   2   6        1.99       17.60     36.95 o
 -16   2   6      286.71      275.78     65.96 o
 -14   2   6     5472.79     5261.35    141.32 o
 -12   2   6     8546.17     8723.61    158.40 o
 -10   2   6      264.72      267.00     33.49 o
  -8   2   6       11.17       12.75     17.33 o
  -6   2   6     2536.59     2677.24    107.57 o
  -4   2   6     3593.60     3713.58     81.21 o
  -2   2   6      120.17       65.64     24.50 o
   0   2   6     9477.63     9243.13     90.16 o
   2   2   6      380.91      444.88     26.17 o
   4   2   6       93.08      116.94     19.75 o
   6   2   6     7168.25     7487.44    174.58 o
   8   2   6     7681.30     7622.15    127.51 o
  10   2   6      377.31      391.36     40.86 o
  12   2   6      157.30      184.23     80.59 o
  14   2   6        8.50       17.23     30.24 o
  16   2   6      114.88      261.34     57.45 o
  18   2   6      138.02      168.75     50.67 o
 -19   3   6      371.40      481.88     74.48 o
 -17   3   6      681.65      784.31    180.77 o
 -15   3   6      106.12       55.30     61.50 o
 -13   3   6     4622.01     4579.42    132.00 o
 -11   3   6     1264.77     1206.34     61.92 o
  -9   3   6     2886.43     2705.52     75.48 o
  -7   3   6     2228.57     2305.37     64.11 o
  -5   3   6     7874.40     8221.53    118.47 o
  -3   3   6     2300.59     2206.58     54.99 o
  -1   3   6      337.55      348.51     36.69 o
   1   3   6    17004.35    17953.80    150.12 o
   3   3   6     2191.79     2237.76     51.57 o
   5   3   6    17063.47    18278.49    229.81 o
   7   3   6     3517.47     3777.75     96.99 o
   9   3   6        1.82      -32.83     38.06 o
  11   3   6       36.37       35.12     41.68 o
  13   3   6        8.41       27.94     32.25 o
  15   3   6      373.47      226.99     93.56 o
  17   3   6      101.89       65.17     43.65 o
  19   3   6       54.84       99.86     71.22 o
 -18   4   6      349.99      466.05     97.78 o
 -16   4   6      627.38      651.20     70.75 o
 -14   4   6     2099.42     2156.48    137.38 o
 -12   4   6      607.68      570.79     60.67 o
 -10   4   6       50.98       84.59     33.30 o
  -8   4   6     1810.56     2057.85     98.00 o
  -6   4   6    12303.03    12601.15    163.02 o
  -4   4   6      158.18      306.99     31.28 o
  -2   4   6     5193.11     5730.88    169.69 o
   0   4   6       31.77       -9.75     19.79 o
   2   4   6      133.82      184.52     22.59 o
   4   4   6      515.68      658.13     33.01 o
   6   4   6      135.96      178.40     28.81 o
   8   4   6      202.14      213.26     42.28 o
  10   4   6      372.57      390.26     56.51 o
  12   4   6       58.86       61.37     72.51 o
  14   4   6        0.82       -4.12     52.54 o
  16   4   6     1686.89     1551.05    125.18 o
  18   4   6      878.63      903.57    107.07 o
 -17   5   6      250.87      266.14     63.16 o
 -15   5   6     1687.08     1763.32    172.20 o
 -13   5   6     1324.11     1351.68    115.08 o
 -11   5   6     3847.02     3872.58    124.58 o
  -9   5   6      272.13      315.90     45.55 o
  -7   5   6     4662.85     4861.78    107.10 o
  -5   5   6     3197.17     3330.58     84.47 o
  -3   5   6     2912.84     2730.22     73.77 o
  -1   5   6      419.44      366.30     31.39 o
   1   5   6      221.60      254.83     31.40 o
   3   5   6     3466.01     3383.79     78.87 o
   5   5   6     6604.91     6329.85    206.69 o
   7   5   6      565.59      503.46     60.90 o
   9   5   6      244.11      211.73     59.49 o
  11   5   6      108.18      190.94     46.18 o
  13   5   6       50.54       68.87     41.66 o
  15   5   6        1.98       53.83     49.63 o
  17   5   6      410.78      420.34     86.95 o
 -16   6   6      213.06      294.05     61.85 o
 -14   6   6      150.66      269.65     57.62 o
 -12   6   6     1192.66     1385.58    112.27 o
 -10   6   6     2368.93     2211.36    224.93 o
  -8   6   6     2697.28     2484.37    147.82 o
  -6   6   6      193.96      198.85     40.69 o
  -4   6   6     3126.74     3099.26     86.28 o
  -2   6   6      147.04      139.90     29.47 o
   0   6   6     3253.35     3089.75     76.10 o
   2   6   6     4789.89     4232.53    126.57 o
   4   6   6     2514.65     2549.44    100.66 o
   6   6   6     5590.93     5307.15    154.97 o
   8   6   6     3434.60     3318.00    130.93 o
  10   6   6      412.53      367.45     84.07 o
  12   6   6     1127.71     1264.69    107.76 o
  14   6   6     1071.51     1358.14    120.25 o
  16   6   6      248.36      314.86     63.14 o
 -15   7   6      363.99      273.21     64.40 o
 -13   7   6      743.87      673.73    109.63 o
 -11   7   6     1070.68     1248.78    136.75 o
  -9   7   6      762.09      852.09    207.89 o
  -7   7   6       28.11       29.07     38.56 o
  -5   7   6       47.21       95.87     45.51 o
  -3   7   6      749.34      782.88     64.98 o
  -1   7   6     4268.78     4369.97    113.10 o
   1   7   6     3467.43     3114.38    116.72 o
   3   7   6     2368.01     2438.96    148.04 o
   5   7   6      298.88      202.55     59.15 o
   7   7   6      872.10      893.44    125.75 o
   9   7   6     1335.10     1320.63    103.91 o
  11   7   6     1188.66     1095.53    103.83 o
  13   7   6      493.26      570.34     83.51 o
  15   7   6      247.04      315.44     67.86 o
 -14   8   6       33.55      -37.40    108.29 o
 -12   8   6      549.06      471.95     94.79 o
 -10   8   6     1674.59     1841.26    161.73 o
  -8   8   6     2696.25     2812.85    167.93 o
  -6   8   6     1939.78     1744.93    138.63 o
  -4   8   6     1204.89     1266.21    114.33 o
  -2   8   6     1237.34     1161.43    121.91 o
   0   8   6      490.47      387.84     57.27 o
   2   8   6     1803.04     1686.36    102.75 o
   4   8   6     2871.11     2734.92    236.58 o
   6   8   6      456.08      543.04     88.22 o
   8   8   6      148.52      142.58     59.84 o
  10   8   6      245.00      350.93     62.51 o
  12   8   6      137.68       65.01     45.74 o
 -11   9   6      212.32      283.95     69.06 o
  -9   9   6       20.72       -9.37     46.29 o
  -7   9   6       64.84      142.06     53.74 o
  -5   9   6       13.71       88.84     47.14 o
  -3   9   6       42.37       77.13     43.08 o
  -1   9   6        0.86       23.36     56.62 o
   1   9   6      129.28      174.69     53.62 o
   3   9   6        4.87       19.86     42.44 o
   5   9   6      769.31      790.67    162.71 o
   7   9   6      405.37      372.54     80.91 o
   9   9   6      355.13      334.00     86.84 o
  11   9   6      227.01      167.54     86.85 o
 -10  10   6       17.48       86.19     52.67 o
  -8  10   6      147.44      209.61    116.64 o
  -6  10   6      485.02      772.41    170.84 o
  -4  10   6      156.24      152.85    142.92 o
  -2  10   6       12.91       84.64     49.64 o
   0  10   6        0.19       96.00     45.43 o
   2  10   6      277.01      428.11     80.20 o
   4  10   6       55.81      141.21     56.81 o
   6  10   6       69.05       94.26     50.39 o
   8  10   6      578.19      724.10    111.26 o
  -5  11   6      415.02      640.75    103.39 o
  -3  11   6      270.27      230.94     68.59 o
  -1  11   6      234.77      232.26     64.26 o
   1  11   6       31.44       52.99     62.88 o
   3  11   6      200.98       44.63     65.74 o
 -19   1   7      114.72      184.14     52.77 o
 -17   1   7     1182.30     1325.63    107.96 o
 -15   1   7       65.30       64.27     31.03 o
 -13   1   7      421.92      401.69     45.67 o
 -11   1   7      335.20      361.38     40.40 o
  -9   1   7     6577.46     6702.19    113.71 o
  -7   1   7    10366.35    10148.55    146.42 o
  -5   1   7     1810.93     1655.29     48.22 o
  -3   1   7     3653.75     3581.96     63.86 o
  -1   1   7     2063.05     1988.85     40.38 o
   1   1   7      724.41      669.89     33.53 o
   3   1   7    15125.39    15659.84    160.52 o
   5   1   7    12286.13    13472.04    159.09 o
   7   1   7     2362.46     2337.69    107.62 o
   9   1   7      161.96      108.17     27.76 o
  11   1   7      411.03      372.63     44.54 o
  13   1   7      583.65      568.06     69.47 o
  15   1   7       13.30       15.97     34.07 o
  17   1   7      369.49      445.02     99.34 o
  19   1   7       10.35       43.89     55.91 o
 -20   2   7      245.72      264.54     57.39 o
 -18   2   7       40.45       73.35     44.19 o
 -16   2   7      664.69      757.92    122.21 o
 -14   2   7      291.00      335.15     44.51 o
 -12   2   7       43.12       70.17     29.79 o
 -10   2   7     2124.19     1895.24     67.46 o
  -8   2   7        7.77        4.49     17.36 o
  -6   2   7    13854.24    14491.04    212.08 o
  -4   2   7      794.44      884.64     37.83 o
  -2   2   7     2387.52     1952.26     70.58 o
   0   2   7    10895.39    11420.30    105.17 o
   2   2   7    10180.92    10382.65    110.49 o
   4   2   7     2844.40     2950.89     70.72 o
   6   2   7     7534.10     7609.56    120.99 o
   8   2   7      391.55      427.62     38.97 o
  10   2   7     2811.36     2657.06    112.54 o
  12   2   7     2378.09     2092.58    110.65 o
  14   2   7       50.62       22.23     35.59 o
  16   2   7      516.70      729.92    117.75 o
  18   2   7       84.46      152.05     49.44 o
 -19   3   7      393.25      511.12     98.91 o
 -17   3   7     2266.57     2281.11    205.52 o
 -15   3   7     3188.50     3369.80    164.74 o
 -13   3   7     5615.06     5604.29    183.56 o
 -11   3   7     5572.22     5548.26    131.66 o
  -9   3   7     5178.24     5194.39    103.69 o
  -7   3   7     1108.94     1002.78     47.88 o
  -5   3   7       16.21       -0.83     16.85 o
  -3   3   7    21472.46    22662.23    250.19 o
  -1   3   7     2818.86     2516.93     62.15 o
   1   3   7     1925.91     1746.92     45.79 o
   3   3   7     6121.95     5691.20    115.76 o
   5   3   7     1474.79     1544.32     46.21 o
   7   3   7     1658.21     1423.81     69.50 o
   9   3   7     6984.46     7072.31    176.46 o
  11   3   7      507.06      558.83     93.89 o
  13   3   7     1170.70     1305.22    102.60 o
  15   3   7      505.03      492.63     78.96 o
  17   3   7      462.39      544.37     80.64 o
 -18   4   7      108.91      233.53     70.40 o
 -16   4   7      674.52      811.07     94.41 o
 -14   4   7     2716.58     2748.23    135.05 o
 -12   4   7       27.95      -17.53     27.54 o
 -10   4   7       36.48       39.58     34.62 o
  -8   4   7     1185.25     1141.38     55.22 o
  -6   4   7     2031.38     1873.99     86.35 o
  -4   4   7     3150.39     2915.24     71.55 o
  -2   4   7       25.98       85.83     19.41 o
   0   4   7      565.81      447.38     37.93 o
   2   4   7      277.18      284.46     26.43 o
   4   4   7     5539.67     5034.04    125.10 o
   6   4   7     7999.95     7763.84    355.38 o
   8   4   7      787.35      886.74     76.09 o
  10   4   7     2016.05     2036.36    122.95 o
  12   4   7      945.67     1091.44     96.10 o
  14   4   7       14.69       -9.71     33.26 o
  16   4   7      997.76      989.74    153.14 o
  18   4   7     2331.63     2138.96    171.22 o
 -17   5   7       49.56       76.17     44.81 o
 -15   5   7      607.75      508.62     84.23 o
 -13   5   7      657.30      614.75     82.30 o
 -11   5   7    11185.67    11161.54    253.58 o
  -9   5   7     6596.02     6617.59    223.34 o
  -7   5   7     3923.51     3939.26    173.60 o
  -5   5   7     3024.23     2863.40     79.98 o
  -3   5   7     1421.01     1305.80     61.43 o
  -1   5   7     1007.59     1058.16     45.91 o
   1   5   7     1487.69     1415.95     79.75 o
   3   5   7     2644.93     2549.71     77.01 o
   5   5   7       17.31       40.02     20.95 o
   7   5   7     1229.01     1184.68     85.64 o
   9   5   7       59.92       44.53     42.31 o
  11   5   7      154.47      150.38     43.94 o
  13   5   7      455.64      521.91     72.59 o
  15   5   7      577.01      765.29     90.07 o
  17   5   7       58.09      124.75     47.44 o
 -16   6   7       53.05       -4.84     39.85 o
 -14   6   7      426.29      459.08     71.37 o
 -12   6   7     2143.34     2125.98    133.61 o
 -10   6   7      503.89      433.50     82.73 o
  -8   6   7     3466.81     3696.56    174.12 o
  -6   6   7      664.96      716.92     89.77 o
  -4   6   7      586.11      565.73     57.30 o
  -2   6   7     2011.97     2245.69     79.43 o
   0   6   7       87.61       83.05     21.44 o
   2   6   7       40.48       17.43     41.55 o
   4   6   7        1.68      -27.02     30.21 o
   6   6   7       55.66       53.13     31.77 o
   8   6   7      264.81      263.17     50.43 o
  10   6   7      158.39      202.79     47.52 o
  12   6   7       93.70      103.13     41.30 o
  14   6   7      152.14      168.72     53.88 o
  16   6   7       30.43       10.22     34.09 o
 -15   7   7        2.64      -56.40     56.40 o
 -13   7   7      152.12      227.92     65.16 o
 -11   7   7      267.74      201.57     65.94 o
  -9   7   7     4181.35     3848.83    190.20 o
  -7   7   7     1064.97      995.25    110.60 o
  -5   7   7      218.97      287.22     63.39 o
  -3   7   7       87.35      160.78     38.16 o
  -1   7   7      535.91      599.47     56.90 o
   1   7   7      757.35      735.41     70.43 o
   3   7   7        0.79      -23.95     23.95 o
   5   7   7       81.55      269.45     80.58 o
   7   7   7      690.41      809.49     78.85 o
   9   7   7      732.29      660.11     78.59 o
  11   7   7      276.23      246.79     77.61 o
  13   7   7       37.08       21.78     51.72 o
  15   7   7       13.54      -33.32     41.89 o
 -14   8   7       10.85       58.64     47.88 o
 -12   8   7        6.77       24.15     46.04 o
 -10   8   7      833.41      819.14    147.31 o
  -8   8   7      968.86      986.52    120.27 o
  -6   8   7       96.84      161.70     53.59 o
  -4   8   7      120.37      185.67     52.21 o
  -2   8   7      870.79     1042.31    120.49 o
   0   8   7     3487.48     3400.01    133.58 o
   2   8   7      944.83      927.60     83.95 o
   4   8   7      606.56      725.89     99.30 o
   6   8   7      261.74      243.48     68.28 o
   8   8   7       91.46      135.05     57.90 o
  10   8   7      364.92      365.25     88.21 o
  12   8   7      290.82      308.01     62.68 o
 -11   9   7       39.22      -47.20     47.20 o
  -9   9   7      369.01      405.89     84.36 o
  -7   9   7     1790.64     1978.42    156.47 o
  -5   9   7     1514.38     1735.24    225.37 o
  -3   9   7      572.59      738.36    107.72 o
  -1   9   7      301.48      500.90     85.04 o
   1   9   7      727.81      636.69     74.88 o
   3   9   7     2506.01     2713.11    159.75 o
   5   9   7     1823.32     1779.49    150.36 o
   7   9   7     1852.06     1994.53    166.54 o
   9   9   7      610.57      776.52    198.77 o
  11   9   7      290.91      349.23     91.53 o
  -8  10   7      135.28       64.14     68.71 o
  -6  10   7      111.12      189.31    103.78 o
  -4  10   7      643.63      737.56    109.99 o
  -2  10   7      646.47      651.61    107.10 o
   0  10   7      931.07     1086.80    151.16 o
   2  10   7      652.01      731.96    158.31 o
   4  10   7       32.10      -46.13     94.11 o
   6  10   7      221.91      205.08     63.55 o
   8  10   7      422.08      490.65     88.30 o
  -5  11   7     1449.21     1511.76    262.53 o
  -3  11   7     1215.88     1197.53    149.07 o
  -1  11   7     1234.88     1333.78    153.57 o
   1  11   7      684.79      558.04    146.66 o
   3  11   7      106.06       27.92     67.28 o
 -20   0   8     1896.87     2147.50    252.85 o
 -18   0   8       44.15        9.30     47.70 o
 -16   0   8     7757.55     7666.54    256.90 o
 -14   0   8    15494.75    16210.77    526.16 o
 -12   0   8      263.72      377.08    155.34 o
 -10   0   8     6397.60     6047.89    245.60 o
  -8   0   8    39635.11    42868.89    486.21 o
  -6   0   8    30131.37    32382.01    518.35 o
  -4   0   8     3088.42     3413.27     97.23 o
  -2   0   8    15734.89    16801.81    354.66 o
   0   0   8      140.20      373.56     65.52 o
   2   0   8    19274.15    20544.97    268.12 o
   4   0   8     8625.26     7830.42    197.56 o
   6   0   8     5906.32     5514.19    151.33 o
   8   0   8       17.08      -18.69     24.05 o
  10   0   8     4589.90     4290.16    199.42 o
  12   0   8     2358.87     2274.49    126.66 o
  14   0   8     1331.40     1198.22    108.47 o
  16   0   8     1165.01     1222.27    207.78 o
  18   0   8      240.89      322.77    132.80 o
 -19   1   8       28.53      -30.23     45.06 o
 -17   1   8      397.30      488.48     77.24 o
 -15   1   8     5200.21     5295.67    136.68 o
 -13   1   8     1012.60     1066.83     65.12 o
 -11   1   8     3244.49     3081.40     93.81 o
  -9   1   8     5932.94     5786.59    107.87 o
  -7   1   8      727.99      566.55     38.10 o
  -5   1   8     3457.79     3020.03     63.64 o
  -3   1   8     2803.91     2974.49     97.26 o
  -1   1   8      540.89      601.82     27.49 o
   1   1   8    32765.09    35893.69    262.35 o
   3   1   8    40382.40    45276.36    529.74 o
   5   1   8     9185.01    10512.60    144.13 o
   7   1   8     4478.99     4204.41    116.98 o
   9   1   8     2855.44     2796.60     87.38 o
  11   1   8       49.79       49.81     27.45 o
  13   1   8     2369.25     2218.43    118.29 o
  15   1   8      273.37      367.28     58.41 o
  17   1   8      842.36      888.69    141.38 o
  19   1   8       52.11       33.83     61.32 o
 -20   2   8       10.12       59.53     58.73 o
 -18   2   8      766.72      706.06     88.75 o
 -16   2   8      180.33      269.00     56.11 o
 -14   2   8     1907.68     1872.03     82.13 o
 -12   2   8     2220.89     2094.08     78.45 o
 -10   2   8      504.61      507.38     43.63 o
  -8   2   8      208.62      215.56     29.01 o
  -6   2   8    14692.71    16890.92    167.24 o
  -4   2   8    23359.05    25374.01    211.13 o
  -2   2   8     3512.68     3037.76     88.21 o
   0   2   8      755.54      746.12     41.55 o
   2   2   8       31.54       16.14     18.09 o
   4   2   8     4156.38     4025.83     85.52 o
   6   2   8      809.77      823.96     47.98 o
   8   2   8     4575.31     4320.79    101.43 o
  10   2   8     4467.01     3992.85    166.92 o
  12   2   8     1463.82     1386.83     99.30 o
  14   2   8     2224.96     2130.09    121.59 o
  16   2   8        3.69       47.07     40.07 o
  18   2   8      309.59      373.90     99.60 o
 -19   3   8       54.17       49.26    115.98 o
 -17   3   8      110.14       52.38     55.51 o
 -15   3   8       12.70       39.30     30.85 o
 -13   3   8     1396.35     1456.25     86.62 o
 -11   3   8     2740.74     2743.41     84.99 o
  -9   3   8      156.84      196.61     30.33 o
  -7   3   8      203.52      199.63     26.82 o
  -5   3   8       13.28       10.36     16.12 o
  -3   3   8     2647.68     2812.03     90.32 o
  -1   3   8      119.29      143.15     26.72 o
   1   3   8     1332.85     1555.26     52.07 o
   3   3   8      187.59      208.12     24.22 o
   5   3   8     5320.80     5630.11     88.98 o
   7   3   8     1905.29     1989.54     74.30 o
   9   3   8     3662.01     3341.75    125.24 o
  11   3   8      207.98      250.13     66.87 o
  13   3   8       26.58       65.82     39.53 o
  15   3   8       52.83       64.11     45.96 o
  17   3   8       10.58       97.08     49.33 o
 -18   4   8      118.06      132.24     68.66 o
 -16   4   8        4.27      -37.62     40.51 o
 -14   4   8      280.65      318.16     64.22 o
 -12   4   8     1006.82      968.31     91.05 o
 -10   4   8     3279.55     3263.29    116.83 o
  -8   4   8      449.72      474.17     44.13 o
  -6   4   8     5805.43     5653.30    125.26 o
  -4   4   8      864.67      956.84     72.02 o
  -2   4   8      874.18      752.04     77.44 o
   0   4   8      530.22      482.87     40.96 o
   2   4   8     2219.59     2017.08     54.95 o
   4   4   8       11.24        2.52     16.20 o
   6   4   8     1490.11     1618.50     86.41 o
   8   4   8      294.85      347.32     53.78 o
  10   4   8      892.08      868.69     83.85 o
  12   4   8       26.44        5.21     29.14 o
  14   4   8       23.28      101.67     37.66 o
  16   4   8      375.49      416.56     89.58 o
 -17   5   8      272.07      338.61     67.64 o
 -15   5   8      945.55     1044.80    104.74 o
 -13   5   8      718.21      766.51     87.54 o
 -11   5   8     1465.98     1262.03    101.52 o
  -9   5   8     1083.04      986.82    109.60 o
  -7   5   8     8552.11     8420.12    227.63 o
  -5   5   8     1845.27     1869.14     84.78 o
  -3   5   8     6143.19     5954.03    201.41 o
  -1   5   8     2282.87     2213.82     69.16 o
   1   5   8     1005.85     1059.32     56.79 o
   3   5   8      207.29      271.64     35.21 o
   5   5   8     4728.44     4500.44    131.70 o
   7   5   8     8689.34     7991.62    190.14 o
   9   5   8     2481.98     2547.08    115.57 o
  11   5   8       32.43       22.75     44.03 o
  13   5   8        3.61       54.17     49.53 o
  15   5   8       19.01       36.82     45.17 o
  17   5   8      984.49      989.41    108.97 o
 -16   6   8       93.07       23.52     47.20 o
 -14   6   8     1468.05     1579.94    125.74 o
 -12   6   8     2514.00     2673.53    170.96 o
 -10   6   8    16879.93    16160.27    381.70 o
  -8   6   8     9397.24     8888.08    266.96 o
  -6   6   8     1215.02     1546.47    151.93 o
  -4   6   8     1280.12     1320.66     78.94 o
  -2   6   8      542.52      481.73     48.66 o
   0   6   8     1461.10     1469.35     75.06 o
   2   6   8      735.08      648.89     63.39 o
   4   6   8     4264.07     4086.65    221.73 o
   6   6   8     1277.20     1132.72     98.81 o
   8   6   8      339.30      471.33     86.42 o
  10   6   8      122.28      194.00     50.95 o
  12   6   8       69.07      117.07     66.62 o
  14   6   8      666.94      716.02    103.42 o
  16   6   8       31.12       97.39     49.14 o
 -15   7   8        5.38       25.76     47.66 o
 -13   7   8       63.70       -1.38     48.01 o
 -11   7   8     5472.20     5045.60    248.02 o
  -9   7   8      994.29      927.14    119.50 o
  -7   7   8      401.95      457.68     78.91 o
  -5   7   8       86.60      125.29     57.39 o
  -3   7   8      434.08      535.91     53.78 o
  -1   7   8        7.33       18.75     29.97 o
   1   7   8     1551.52     1364.50     90.23 o
   3   7   8     3643.18     3286.56    227.38 o
   5   7   8     1758.57     1904.10    190.41 o
   7   7   8     1992.53     1888.09    234.93 o
   9   7   8      259.63      324.12     57.23 o
  11   7   8      987.34     1169.26    160.46 o
  13   7   8      509.62      394.55     65.18 o
 -14   8   8       33.43      110.38     56.98 o
 -12   8   8      674.71      571.24    105.75 o
 -10   8   8      929.89      919.57    122.03 o
  -8   8   8     2864.63     3018.26    301.78 o
  -6   8   8       51.54       61.39     41.72 o
  -4   8   8        7.03       20.73     82.23 o
  -2   8   8      263.06      342.54     75.08 o
   0   8   8      947.47      885.75     82.67 o
   2   8   8     1023.96      991.74    162.76 o
   4   8   8     5893.40     5565.69    245.27 o
   6   8   8     3549.50     3150.44    330.03 o
   8   8   8      416.32      472.20     95.34 o
  10   8   8        4.08      -40.25     40.25 o
  12   8   8      428.20      550.48    105.41 o
 -11   9   8        2.61      -44.88     90.48 o
  -9   9   8      115.43       34.15     74.76 o
  -7   9   8        2.29      -22.67     59.92 o
  -5   9   8      828.67     1004.82    183.59 o
  -3   9   8       34.62      103.37     49.48 o
  -1   9   8        6.56       30.94     72.01 o
   1   9   8        2.92       38.23     32.48 o
   3   9   8       93.94       49.88     49.80 o
   5   9   8     1207.15     1019.95    119.98 o
   7   9   8     2511.73     2423.61    181.22 o
   9   9   8      515.72      616.79    184.25 o
  11   9   8       38.68      133.15     58.24 o
  -8  10   8       19.48      132.36     82.45 o
  -6  10   8       27.77       11.27     67.61 o
  -4  10   8      141.56      511.86    136.76 o
  -2  10   8        4.21       60.33     50.29 o
   0  10   8       76.77      186.50     61.86 o
   2  10   8      193.58      277.70     95.86 o
   4  10   8       82.92      103.89     52.32 o
   6  10   8      153.53      160.80    123.90 o
   8  10   8      250.92      199.17     64.23 o
  -3  11   8       26.43      128.32     56.54 o
  -1  11   8       64.45      116.42     69.48 o
   1  11   8        2.00       10.11     56.51 o
 -19   1   9     1080.88     1046.80    104.72 o
 -17   1   9     1915.54     2078.80    129.15 o
 -15   1   9     1492.53     1588.86     82.54 o
 -13   1   9     1994.49     1904.88     97.48 o
 -11   1   9      136.23      184.71     32.71 o
  -9   1   9     4355.21     4655.32     98.72 o
  -7   1   9       39.24       48.34     18.93 o
  -5   1   9      998.04     1007.63     45.85 o
  -3   1   9     2773.07     2947.53     92.85 o
  -1   1   9     5798.31     6000.93     86.25 o
   1   1   9     2849.74     3356.31     72.41 o
   3   1   9        2.36       11.73     18.66 o
   5   1   9      440.74      306.53     34.49 o
   7   1   9      368.13      387.07     41.51 o
   9   1   9      360.95      434.85     44.56 o
  11   1   9       12.27       -4.16     23.25 o
  13   1   9     1598.12     1395.11     99.97 o
  15   1   9        0.87      -18.37     29.52 o
  17   1   9      229.26      204.57     75.28 o
 -20   2   9      134.58       64.83    251.64 o
 -18   2   9        5.87       57.96     56.79 o
 -16   2   9     4404.20     4497.11    143.34 o
 -14   2   9      520.35      466.15     50.80 o
 -12   2   9      175.71      174.07     36.21 o
 -10   2   9     1767.70     1819.37     69.52 o
  -8   2   9       62.19       35.36     19.44 o
  -6   2   9     1142.51     1426.75     65.50 o
  -4   2   9       52.73       85.79     20.77 o
  -2   2   9     3063.40     2607.24     86.78 o
   0   2   9     1178.41     1074.03     34.11 o
   2   2   9    26033.47    27701.20    212.83 o
   4   2   9       36.26       -2.44     17.50 o
   6   2   9     2564.89     2217.08     70.88 o
   8   2   9     3048.97     2998.44     88.44 o
  10   2   9    10929.77    10537.33    222.79 o
  12   2   9      199.92      257.96     51.54 o
  14   2   9     7835.80     7372.14    211.74 o
  16   2   9     1905.89     1881.51    228.09 o
  18   2   9      116.72      181.78    100.26 o
 -19   3   9     1491.54     1452.03    161.15 o
 -17   3   9     2987.53     2792.61    148.82 o
 -15   3   9     4450.55     4133.84    163.36 o
 -13   3   9    14063.86    14290.14    283.84 o
 -11   3   9     1845.66     1701.94     74.88 o
  -9   3   9     6763.48     6894.31    149.56 o
  -7   3   9      626.34      594.36     56.24 o
  -5   3   9     1800.02     1628.39     51.36 o
  -3   3   9     6142.58     6198.02    137.41 o
  -1   3   9     9156.14     8765.31    137.76 o
   1   3   9     1243.67     1003.85     50.58 o
   3   3   9     2538.59     2325.22     59.54 o
   5   3   9       26.92      114.90     26.06 o
   7   3   9      272.42      211.14     42.52 o
   9   3   9      150.20      131.10     39.73 o
  11   3   9      508.70      451.24     62.56 o
  13   3   9       73.52      111.86     46.43 o
  15   3   9        2.97       -0.48     35.52 o
  17   3   9      206.67      280.94    141.93 o
 -18   4   9        3.19      103.01     60.27 o
 -16   4   9     1310.82     1298.88    117.23 o
 -14   4   9     3999.65     3970.41    251.83 o
 -12   4   9        6.27       -2.22     34.55 o
 -10   4   9       87.14       66.32     28.56 o
  -8   4   9      542.52      516.31     87.18 o
  -6   4   9      274.02      254.35     43.69 o
  -4   4   9     3446.00     2927.19     99.72 o
  -2   4   9     6898.80     6556.89    125.42 o
   0   4   9     7144.50     7048.80    127.61 o
   2   4   9     2631.48     2673.80     63.90 o
   4   4   9     5503.73     5435.53     93.26 o
   6   4   9     4039.85     4168.64    235.26 o
   8   4   9     9317.32     8950.84    205.87 o
  10   4   9     1750.96     1835.07    112.38 o
  12   4   9      455.91      537.77     73.21 o
  14   4   9     1626.81     1698.19    124.04 o
  16   4   9     1184.71     1405.03    119.56 o
 -17   5   9      782.23      868.09    149.16 o
 -15   5   9      221.36      260.21     64.67 o
 -13   5   9     1768.32     1830.75    124.35 o
 -11   5   9     2763.88     2701.75    259.78 o
  -9   5   9     2766.06     2544.17    150.14 o
  -7   5   9     1293.08     1219.85     80.62 o
  -5   5   9      827.19      940.13     86.64 o
  -3   5   9     1373.92     1409.14     79.34 o
  -1   5   9      524.59      494.48     46.57 o
   1   5   9     5415.05     5474.41    116.26 o
   3   5   9      465.92      543.85     44.64 o
   5   5   9     2145.87     1976.90    111.48 o
   7   5   9        9.03       -1.99     31.15 o
   9   5   9       21.27      -39.56     39.56 o
  11   5   9     1594.87     1370.33    106.34 o
  13   5   9       66.77       59.84     35.66 o
  15   5   9       59.85       89.35     59.20 o
 -16   6   9       55.64       14.98     58.31 o
 -14   6   9       42.01       29.27     36.64 o
 -12   6   9        0.68        4.59     43.87 o
 -10   6   9      238.91      254.59     71.56 o
  -8   6   9      206.92      293.89     67.20 o
  -6   6   9       17.02       20.56     28.69 o
  -4   6   9        0.78        8.93     27.12 o
  -2   6   9      869.99      892.79     62.79 o
   0   6   9     1909.35     1929.36     78.20 o
   2   6   9     2587.03     2519.30    115.36 o
   4   6   9       29.61        3.89     59.37 o
   6   6   9     1043.02     1080.42     83.59 o
   8   6   9      432.65      497.19     64.89 o
  10   6   9       10.56       46.35     38.06 o
  12   6   9      626.90      588.12     92.81 o
  14   6   9       11.12       60.64     35.28 o
 -15   7   9        5.08       12.26     59.59 o
 -13   7   9       11.72      -54.86     54.86 o
 -11   7   9        3.19      -17.69     43.21 o
  -9   7   9      524.14      504.14     93.38 o
  -7   7   9       90.47       28.84    112.90 o
  -5   7   9      149.96      101.62     46.85 o
  -3   7   9      595.28      577.96     56.91 o
  -1   7   9        2.78      -22.87     30.99 o
   1   7   9     1142.09     1064.39    110.28 o
   3   7   9      624.32      559.42     66.37 o
   5   7   9      801.10      790.46    215.92 o
   7   7   9       47.10       -8.57     41.42 o
   9   7   9       67.44       -5.89     55.74 o
  11   7   9        9.39      100.93     50.70 o
  13   7   9       89.57       80.23     39.92 o
 -14   8   9        7.47       42.06     97.07 o
 -12   8   9        2.17       -6.26     47.20 o
 -10   8   9       87.67        1.28     66.51 o
  -8   8   9       13.01       55.12     70.03 o
  -6   8   9     1187.94     1321.65    184.36 o
  -4   8   9      250.66      356.58     55.71 o
  -2   8   9      746.35      856.23    107.29 o
   0   8   9     2326.39     2199.70    113.99 o
   2   8   9      694.46      668.86     75.99 o
   4   8   9     1653.90     1649.43    142.40 o
   6   8   9      230.62      381.57    154.13 o
   8   8   9      209.48      205.18     60.38 o
  10   8   9      730.60      789.28    164.57 o
  12   8   9     1396.74     1406.80    182.38 o
 -11   9   9       35.62       62.44     55.48 o
  -9   9   9      209.70      173.80     72.78 o
  -7   9   9     2044.50     2133.37    166.30 o
  -5   9   9     1157.38     1375.28    154.90 o
  -3   9   9     2765.63     2974.13    180.03 o
  -1   9   9     1147.43     1076.63    126.09 o
   1   9   9     1375.21     1466.97    109.42 o
   3   9   9      419.26      615.11    207.01 o
   5   9   9      150.21      198.40     61.91 o
   7   9   9       24.24       24.09     47.13 o
   9   9   9       11.90       28.89    135.33 o
  -8  10   9      147.16      217.01    102.90 o
  -6  10   9      328.70      468.49     88.68 o
  -4  10   9     2852.95     2880.20    211.06 o
  -2  10   9     1723.78     1849.95    174.21 o
   0  10   9      564.59      789.39    115.42 o
   2  10   9      783.05      563.97    141.60 o
   4  10   9      500.92      605.40    195.47 o
   6  10   9       18.38        5.20     45.38 o
  -1  11   9     1504.49     1745.25    233.72 o
 -20   0  10      479.31      509.23    128.19 o
 -18   0  10       76.04       28.02     49.21 o
 -16   0  10     3007.23     2979.44    165.41 o
 -14   0  10      262.79      177.88     97.29 o
 -12   0  10     6242.20     6348.03    202.60 o
 -10   0  10     1340.21     1317.86     96.82 o
  -8   0  10    46986.33    52255.05    588.27 o
  -6   0  10    24324.64    26664.17    346.64 o
  -4   0  10      873.23      793.74    104.44 o
  -2   0  10      735.86      892.87     56.23 o
   0   0  10    23597.67    25448.71    312.67 o
   2   0  10     7542.31     7516.75    166.69 o
   4   0  10       39.42       88.65     35.64 o
   6   0  10    13229.84    12891.66    251.16 o
   8   0  10      316.67      308.51     57.83 o
  10   0  10     4507.91     4345.00    347.18 o
  12   0  10     9078.15     9091.53    318.27 o
  14   0  10     1622.35     2011.84    233.29 o
  16   0  10        7.37       -6.82     69.92 o
  18   0  10      615.81      462.83    147.10 o
 -19   1  10      121.00       77.97     56.71 o
 -17   1  10      892.05      807.27     77.62 o
 -15   1  10      424.17      488.83     52.80 o
 -13   1  10     1565.85     1496.32     76.17 o
 -11   1  10     1728.53     1739.26     71.63 o
  -9   1  10    12235.79    11608.14    179.33 o
  -7   1  10       39.65       33.36     17.60 o
  -5   1  10     1355.96     1117.23     48.71 o
  -3   1  10     1877.57     1870.33     66.58 o
  -1   1  10    16508.01    16586.73    195.10 o
   1   1  10    14143.33    16009.77    171.03 o
   3   1  10    40718.94    47266.48    355.86 o
   5   1  10      463.23      404.13     39.70 o
   7   1  10     2278.14     2131.34     76.26 o
   9   1  10     1382.92     1361.13     70.79 o
  11   1  10     4733.34     4749.43    124.73 o
  13   1  10     2591.44     2624.71    124.70 o
  15   1  10     2402.49     2249.99    129.41 o
  17   1  10      393.90      380.94     96.34 o
 -18   2  10     1419.67     1257.32    182.82 o
 -16   2  10     2754.79     2585.90    138.48 o
 -14   2  10       16.45        6.21     26.00 o
 -12   2  10      964.05     1070.92     72.97 o
 -10   2  10     5524.88     5461.70    146.44 o
  -8   2  10       50.33       76.18     23.56 o
  -6   2  10     1210.47     1173.62     61.22 o
  -4   2  10      228.98      156.77     38.31 o
  -2   2  10      572.89      584.72     44.67 o
   0   2  10      954.52      896.92     38.56 o
   2   2  10      992.57     1334.58     52.82 o
   4   2  10        3.04       33.54     19.41 o
   6   2  10     1515.59     1275.38     71.31 o
   8   2  10      555.98      446.72     49.57 o
  10   2  10     1082.12      985.50     84.46 o
  12   2  10      298.84      298.17     56.46 o
  14   2  10       38.82       56.96     45.71 o
  16   2  10      282.66      186.44     58.92 o
  18   2  10      441.38      507.73    111.62 o
 -19   3  10      640.96      544.13    110.79 o
 -17   3  10      262.08      292.98     78.80 o
 -15   3  10      582.35      519.37     78.98 o
 -13   3  10     5123.25     4908.98    170.39 o
 -11   3  10       14.86        6.49     30.91 o
  -9   3  10     2003.77     2053.39    105.90 o
  -7   3  10      120.12       73.59     35.48 o
  -5   3  10     3201.88     3219.06    108.09 o
  -3   3  10     4329.46     4022.93    115.89 o
  -1   3  10      976.66     1094.70     57.30 o
   1   3  10     1527.17     1576.78     46.62 o
   3   3  10     3317.12     3405.05     73.28 o
   5   3  10      615.55      593.34     45.03 o
   7   3  10      971.15     1155.52    113.00 o
   9   3  10      361.69      344.55     52.61 o
  11   3  10      352.88      452.55     66.45 o
  13   3  10      190.55      264.09     55.94 o
  15   3  10        0.05       -0.61     34.39 o
  17   3  10      255.41      275.52     62.37 o
 -18   4  10      106.88      176.29     91.91 o
 -16   4  10      535.48      530.18     82.43 o
 -14   4  10      100.55      108.99     49.51 o
 -12   4  10     3969.45     3860.59    153.24 o
 -10   4  10       63.38       28.79     34.25 o
  -8   4  10        1.80       12.75     30.76 o
  -6   4  10      295.63      322.65     48.74 o
  -4   4  10     2420.31     2577.65     97.84 o
  -2   4  10      638.12      650.45     51.60 o
   0   4  10     1328.79     1273.37     63.87 o
   2   4  10      781.97      796.75     52.03 o
   4   4  10        7.55       -4.97     16.04 o
   6   4  10      110.56      146.23     37.06 o
   8   4  10      153.08      160.64     50.19 o
  10   4  10     1288.81     1203.72     96.66 o
  12   4  10       50.62       60.15     33.79 o
  14   4  10      258.61      244.98     65.77 o
  16   4  10     1216.55     1348.50    125.07 o
 -17   5  10      211.91      210.56     76.41 o
 -15   5  10      781.01      761.17     96.66 o
 -13   5  10     1166.69     1146.77    143.69 o
 -11   5  10      336.02      340.86     75.72 o
  -9   5  10        4.26       50.95     50.62 o
  -7   5  10      101.26      135.19     41.79 o
  -5   5  10     3908.72     3430.42    118.51 o
  -3   5  10     1299.92     1318.64     80.44 o
  -1   5  10     1890.66     1700.32     73.90 o
   1   5  10     1436.00     1370.45     66.70 o
   3   5  10      602.95      661.33     63.68 o
   5   5  10     2996.29     3127.03    113.31 o
   7   5  10    14261.99    13797.53    258.09 o
   9   5  10     1453.37     1563.36    106.85 o
  11   5  10      407.64      327.21     57.79 o
  13   5  10       78.43       96.13     37.04 o
  15   5  10      821.90     1026.60    108.35 o
 -16   6  10      201.29      202.14     61.38 o
 -14   6  10      818.63      668.31    108.15 o
 -12   6  10     2357.57     2035.98    165.12 o
 -10   6  10     4460.15     4060.22    196.18 o
  -8   6  10      254.58      231.47     63.80 o
  -6   6  10      599.71      745.48     71.89 o
  -4   6  10      328.69      333.10     53.00 o
  -2   6  10     2072.04     2070.37     86.15 o
   0   6  10     1735.37     1734.58     78.18 o
   2   6  10     5057.87     4604.20    144.88 o
   4   6  10     4663.19     4029.57    244.28 o
   6   6  10      101.05      149.41     57.57 o
   8   6  10      524.94      535.55     89.63 o
  10   6  10      124.75      243.96     51.47 o
  12   6  10      227.60      228.73     49.09 o
  14   6  10        3.47        0.12     35.08 o
 -15   7  10        5.21       13.96     51.45 o
 -13   7  10      280.58      239.93     72.69 o
 -11   7  10     2508.40     2483.23    374.22 o
  -9   7  10     5265.66     4831.67    352.79 o
  -7   7  10     2315.75     2727.37    287.48 o
  -5   7  10        9.23       69.84    102.02 o
  -3   7  10     1473.11     1447.36     82.91 o
  -1   7  10        6.77       17.40     35.06 o
   1   7  10     2273.18     2261.28    111.98 o
   3   7  10     8701.17     8163.57    261.32 o
   5   7  10    10602.71    10462.71    304.86 o
   7   7  10      110.36      154.10     61.15 o
   9   7  10      319.46      290.75     76.91 o
  11   7  10      766.22      794.64    116.16 o
  13   7  10      434.59      544.54     89.53 o
 -12   8  10     1746.85     1501.20    161.18 o
 -10   8  10     1377.60     1616.05    158.97 o
  -8   8  10       40.91       84.08     52.11 o
  -6   8  10      200.45      194.05     58.77 o
  -4   8  10       29.73       16.19     26.81 o
  -2   8  10       19.23        2.91     31.67 o
   0   8  10      688.64      648.49     88.29 o
   2   8  10      404.41      485.91     66.10 o
   4   8  10      197.46      212.62    102.46 o
   6   8  10      617.36      675.94    103.12 o
   8   8  10       21.90      -17.67     39.05 o
  10   8  10      116.55      106.75     55.97 o
  12   8  10      685.23      770.98    114.78 o
 -11   9  10      289.14      212.73     78.52 o
  -9   9  10       34.96      100.45     65.74 o
  -7   9  10      359.56      357.29     90.70 o
  -5   9  10      502.75      658.65    102.03 o
  -3   9  10      332.38      445.36     86.73 o
  -1   9  10      176.48      159.84     59.10 o
   1   9  10        6.20       24.02     36.43 o
   3   9  10      151.15      221.69     65.37 o
   5   9  10       95.44      136.26     58.06 o
   7   9  10       49.54      127.08     50.16 o
   9   9  10      112.01      160.11     53.28 o
  -8  10  10       12.35       31.44     86.41 o
  -6  10  10      498.19      653.03    131.70 o
  -4  10  10        2.80       54.30     44.19 o
  -2  10  10       38.99       55.14     47.38 o
   0  10  10      178.16      235.09     66.71 o
   2  10  10       11.72       85.97     60.25 o
   4  10  10      423.59      433.61     82.04 o
   6  10  10      224.25      264.52     64.95 o
 -19   1  11      432.19      355.15     88.32 o
 -17   1  11      265.99      256.74     60.42 o
 -15   1  11     1136.14     1288.43     86.08 o
 -13   1  11        5.94       -3.42     23.36 o
 -11   1  11     3135.19     2892.28     88.21 o
  -9   1  11      462.89      456.72     41.48 o
  -7   1  11       74.28       78.59     21.25 o
  -5   1  11     2291.86     2436.60     97.43 o
  -3   1  11      149.97      192.51     39.41 o
  -1   1  11     8562.61     8871.37    117.63 o
   1   1  11     4118.15     4346.38     89.11 o
   3   1  11      155.79      121.21     26.30 o
   5   1  11      474.52      603.93     47.62 o
   7   1  11     3351.45     3326.43     95.57 o
   9   1  11     4054.01     3934.94    109.93 o
  11   1  11        2.62       -0.35     26.46 o
  13   1  11       98.60       64.32     53.92 o
  15   1  11      316.26      339.80     63.00 o
  17   1  11       73.36       82.82     66.10 o
 -18   2  11     2026.34     1568.89    157.63 o
 -16   2  11     2855.48     2826.68    146.26 o
 -14   2  11      129.18      122.96     43.27 o
 -12   2  11     1689.12     1798.09     92.55 o
 -10   2  11      773.67      789.84     66.03 o
  -8   2  11     5779.02     5623.91    116.91 o
  -6   2  11     1618.97     1797.81     75.15 o
  -4   2  11     4488.75     4277.57    176.91 o
  -2   2  11     4709.12     4502.10    110.12 o
   0   2  11    15966.75    16774.33    153.98 o
   2   2  11      816.21      745.91     49.57 o
   4   2  11    13623.64    13710.20    178.94 o
   6   2  11     2519.60     2531.53     82.01 o
   8   2  11      539.48      569.71     49.69 o
  10   2  11      464.35      469.98     63.13 o
  12   2  11     1483.79     1377.40    142.96 o
  14   2  11     4473.36     4074.45    161.31 o
  16   2  11      287.78      351.65     65.30 o
 -19   3  11      633.03      714.13    118.76 o
 -17   3  11      536.25      548.08    121.83 o
 -15   3  11     2102.31     2081.73    163.15 o
 -13   3  11      752.59      739.75     71.26 o
 -11   3  11     2030.22     2261.69     97.46 o
  -9   3  11     1631.12     1800.18    101.29 o
  -7   3  11       12.63       62.74     33.95 o
  -5   3  11     3480.14     3598.70    167.92 o
  -3   3  11     4859.07     4516.85    167.60 o
  -1   3  11     2228.95     1789.23     70.46 o
   1   3  11     3910.29     3775.13     71.69 o
   3   3  11     4283.31     4083.22     83.20 o
   5   3  11       21.55       25.36     20.23 o
   7   3  11      888.26      855.37     74.15 o
   9   3  11      174.98      165.55     40.90 o
  11   3  11      767.79      742.53     80.75 o
  13   3  11       23.10       70.16     39.69 o
  15   3  11      167.68      283.75     60.91 o
  17   3  11       61.15       76.25     47.44 o
 -18   4  11      304.25      265.29     67.44 o
 -16   4  11      733.89      795.91     98.01 o
 -14   4  11     2651.87     2680.35    145.02 o
 -12   4  11     2269.00     2257.84    195.54 o
 -10   4  11       42.74       -6.05     56.10 o
  -8   4  11      164.49      144.17     44.11 o
  -6   4  11     3674.26     2983.45    236.84 o
  -4   4  11     1534.89     1479.57     85.90 o
  -2   4  11    16707.60    17323.80    223.50 o
   0   4  11     6223.70     6278.66    129.09 o
   2   4  11      350.49      310.83     48.43 o
   4   4  11     1807.83     1822.07     61.42 o
   6   4  11     5456.08     5511.41    152.96 o
   8   4  11     7544.94     7262.34    188.63 o
  10   4  11      921.90      996.32     91.25 o
  12   4  11     1110.81     1154.02    104.27 o
  14   4  11      186.09      164.64     53.49 o
  16   4  11     1126.18     1145.64    142.75 o
 -17   5  11      722.65      770.37    101.41 o
 -15   5  11      630.24      755.31     98.81 o
 -13   5  11     1086.12     1243.59    184.69 o
 -11   5  11      187.82      202.44     67.62 o
  -9   5  11      338.63      383.11     78.51 o
  -7   5  11        3.58       -9.62     28.71 o
  -5   5  11     1099.24      975.16     77.05 o
  -3   5  11      249.99      256.08     40.27 o
  -1   5  11      840.14      914.08     63.09 o
   1   5  11     6092.56     5773.64    127.65 o
   3   5  11     1842.03     1947.07     98.28 o
   5   5  11       66.35       17.33     44.23 o
   7   5  11     1725.60     1647.33    351.80 o
   9   5  11      779.71      726.30     79.32 o
  11   5  11        2.11       -1.49     28.20 o
  13   5  11      165.33      167.39     51.15 o
  15   5  11       10.00      -42.31     42.31 o
 -16   6  11       40.63      -14.06     48.00 o
 -14   6  11        0.32       13.57     46.77 o
 -12   6  11      865.99      928.94    120.80 o
 -10   6  11       29.62      118.63     67.94 o
  -8   6  11       19.24       -6.96     44.05 o
  -6   6  11      560.84      628.20     68.65 o
  -4   6  11      198.83      154.07     54.40 o
  -2   6  11     1132.10     1084.71     76.36 o
   0   6  11      888.31      768.70     61.34 o
   2   6  11     4308.90     4165.71    198.02 o
   4   6  11     4205.75     3734.04    177.54 o
   6   6  11     1088.81     1074.99    133.35 o
   8   6  11      698.79      724.12    109.21 o
  10   6  11      176.05      370.40     73.96 o
  12   6  11      192.17      194.94     52.61 o
  14   6  11       28.39       10.38     81.13 o
 -15   7  11      124.52       99.39     79.48 o
 -13   7  11       67.13       27.08     54.32 o
 -11   7  11      659.07      508.81     97.04 o
  -9   7  11     1493.22     1641.65    148.99 o
  -7   7  11      203.66      223.79     64.29 o
  -5   7  11      780.46      752.97     97.16 o
  -3   7  11      357.81      329.60     63.60 o
  -1   7  11       40.70       56.93     43.85 o
   1   7  11       64.32        6.80     35.37 o
   3   7  11     1018.79     1023.19    116.83 o
   5   7  11       43.56      158.82     58.80 o
   7   7  11        1.13       -2.05     47.05 o
   9   7  11       19.56       43.72     47.30 o
  11   7  11      248.83      229.50     73.77 o
  13   7  11       43.98       55.40     36.74 o
 -12   8  11     2277.76     2175.12    187.40 o
 -10   8  11      911.01      964.14    124.89 o
  -8   8  11      321.39      348.29    149.51 o
  -6   8  11     2189.40     2203.44    161.95 o
  -4   8  11        2.99        3.51     52.49 o
  -2   8  11      164.93      102.64     43.62 o
   0   8  11      465.95      610.67     73.97 o
   2   8  11     3082.99     2861.63    324.64 o
   4   8  11       59.95      109.76     57.61 o
   6   8  11      902.58      972.23    121.39 o
   8   8  11        2.80       36.96     48.18 o
  10   8  11       46.92      115.72     76.85 o
 -11   9  11        4.76      -43.57     44.64 o
  -9   9  11        3.68      -22.81     44.11 o
  -7   9  11      258.96      267.19     74.36 o
  -5   9  11      465.73      456.03     88.28 o
  -3   9  11      638.62      706.66    107.40 o
  -1   9  11      632.67      796.15    115.27 o
   1   9  11     1006.81     1171.58    220.64 o
   3   9  11      214.10      243.34     70.04 o
   5   9  11      358.29      400.44     99.05 o
   7   9  11      129.72      185.54     64.67 o
   9   9  11      820.63      817.94    120.79 o
  -6  10  11      447.29      339.12     75.81 o
  -4  10  11      852.82     1005.28    137.08 o
  -2  10  11     1346.11     1422.67    159.49 o
   0  10  11      951.39      934.68    178.76 o
   2  10  11     1648.52     1987.21    265.83 o
   4  10  11      621.13      507.12     94.56 o
 -18   0  12     4970.77     5170.97    337.94 o
 -16   0  12       16.13       20.17     47.00 o
 -14   0  12      200.29      241.43     63.50 o
 -12   0  12     3876.19     4262.46    208.22 o
 -10   0  12       30.04      -27.79     27.79 o
  -8   0  12      994.67      874.89     96.41 o
  -6   0  12      159.83      193.93     81.13 o
  -4   0  12    10094.06    10299.51    332.23 o
  -2   0  12       27.58       60.82     55.85 o
   0   0  12       18.06       -7.06     25.94 o
   2   0  12       13.78       93.93     49.91 o
   4   0  12    13055.90    12810.75    347.95 o
   6   0  12       16.07      -27.02     27.02 o
   8   0  12     3787.06     3858.98    155.15 o
  10   0  12        8.79       67.00     39.91 o
  12   0  12     1941.82     1840.07    122.84 o
  14   0  12     2296.52     2498.42    259.45 o
  16   0  12      330.62      342.34    129.51 o
 -19   1  12     1510.61     1579.12    158.33 o
 -17   1  12     1318.48     1412.09    115.93 o
 -15   1  12     2253.30     2145.69    125.81 o
 -13   1  12      445.95      486.69     65.50 o
 -11   1  12     1712.49     1680.71     72.56 o
  -9   1  12      111.17      165.23     36.88 o
  -7   1  12     3466.90     3210.06    125.33 o
  -5   1  12     4779.95     4590.38    403.36 o
  -3   1  12     1457.41     1343.81     59.70 o
  -1   1  12     3382.95     3136.92    100.10 o
   1   1  12     2651.23     2584.77     72.87 o
   3   1  12       30.58        9.88     21.17 o
   5   1  12     2771.92     2594.16     89.97 o
   7   1  12     2402.66     2416.73     85.12 o
   9   1  12     1624.84     1601.11     78.89 o
  11   1  12    10377.87    10268.31    234.45 o
  13   1  12      505.35      439.01     74.59 o
  15   1  12      170.74      152.85     71.14 o
  17   1  12       57.12      -29.77     78.71 o
 -18   2  12      239.01      375.31    260.55 o
 -16   2  12     1742.19     1692.39    125.26 o
 -14   2  12      130.74       87.52     42.46 o
 -12   2  12      125.71      167.98     40.73 o
 -10   2  12     4353.15     4370.05    248.81 o
  -8   2  12     1439.64     1265.85    100.96 o
  -6   2  12      306.05      353.79     54.04 o
  -4   2  12     2557.98     2166.25     93.70 o
  -2   2  12     8023.23     7416.62    136.44 o
   0   2  12       60.37      119.81     19.93 o
   2   2  12      267.56      172.41     28.30 o
   4   2  12     1297.71     1294.63     61.90 o
   6   2  12      404.92      454.12     45.33 o
   8   2  12       67.50       40.12     24.27 o
  10   2  12      277.22      213.60     64.76 o
  12   2  12      423.66      465.91     67.43 o
  14   2  12      448.56      434.22     70.45 o
  16   2  12      461.81      564.62     81.41 o
 -17   3  12        0.17       17.63     48.45 o
 -15   3  12        2.05       -1.62     48.37 o
 -13   3  12     2598.35     2423.03    109.70 o
 -11   3  12       68.85       95.47     37.30 o
  -9   3  12      230.57      230.16     50.69 o
  -7   3  12      278.66      229.91     48.55 o
  -5   3  12     4101.92     3731.38    208.46 o
  -3   3  12     1494.07     1729.86     73.92 o
  -1   3  12     2680.33     2775.73     88.33 o
   1   3  12     1783.54     1889.91     74.29 o
   3   3  12     1295.66     1281.44     57.79 o
   5   3  12      793.97      784.71     82.26 o
   7   3  12       39.92       29.05     26.46 o
   9   3  12     4294.43     4143.81    146.11 o
  11   3  12       28.87       50.37     38.92 o
  13   3  12       15.93       44.49     58.42 o
  15   3  12     1186.59     1137.94    111.03 o
 -18   4  12        2.48       67.94     54.50 o
 -16   4  12       57.31       71.38     50.12 o
 -14   4  12        2.24       99.00     53.34 o
 -12   4  12      259.85      282.93     73.06 o
 -10   4  12      395.10      474.53     81.74 o
  -8   4  12      203.69      229.11     51.72 o
  -6   4  12      487.94      396.33     57.56 o
  -4   4  12     1374.59     1497.62     89.57 o
  -2   4  12      444.23      579.82     53.63 o
   0   4  12    10045.55     9296.63    200.54 o
   2   4  12       26.84        7.45     25.26 o
   4   4  12      677.00      760.86     55.11 o
   6   4  12      522.75      562.68    114.88 o
   8   4  12     3559.45     3660.12    159.70 o
  10   4  12        6.40        5.45     33.44 o
  12   4  12      755.98      682.64     82.66 o
  14   4  12      196.36      264.10     93.91 o
  16   4  12      329.24      434.04     75.90 o
 -17   5  12       29.90      -34.55     47.15 o
 -15   5  12      538.40      476.40    112.69 o
 -13   5  12     1577.31     1475.39    152.50 o
 -11   5  12     1856.50     1885.75    434.69 o
  -9   5  12      124.32       66.67     60.73 o
  -7   5  12       41.72       15.51     39.78 o
  -5   5  12     2781.19     2693.08    112.65 o
  -3   5  12     1465.68     1316.10     92.42 o
  -1   5  12     1975.28     1811.78     81.44 o
   1   5  12     3620.48     3210.53    100.67 o
   3   5  12       31.54       36.67     34.29 o
   5   5  12      780.91      675.01    138.19 o
   7   5  12     1898.39     1860.10    146.43 o
   9   5  12      695.06      716.74    104.82 o
  11   5  12       61.24       41.62     49.37 o
  13   5  12        8.75       31.88     44.46 o
  15   5  12      912.40      880.72    103.40 o
 -16   6  12      397.28      371.81    145.78 o
 -14   6  12      223.60      229.86    135.00 o
 -12   6  12        8.37      -28.45     52.33 o
 -10   6  12       16.00       97.26     57.29 o
  -8   6  12     1692.05     1887.77    148.16 o
  -6   6  12     1185.34     1128.83    103.23 o
  -4   6  12     1002.97      999.32     73.48 o
  -2   6  12     5794.69     5844.54    143.09 o
   0   6  12      639.99      644.26     80.80 o
   2   6  12     1221.13     1196.47     90.32 o
   4   6  12      213.08      161.51     62.07 o
   6   6  12      115.44       16.37     48.14 o
   8   6  12     1358.01     1323.95    221.19 o
  10   6  12     1230.77     1210.55    139.00 o
  12   6  12      695.04      594.28    105.98 o
  14   6  12       21.35       40.36     56.95 o
 -13   7  12        4.15      -62.39     84.87 o
 -11   7  12       42.53       75.93     58.05 o
  -9   7  12     3712.49     3771.76    197.50 o
  -7   7  12     4878.50     4820.87    210.62 o
  -5   7  12     2011.79     1995.95    143.81 o
  -3   7  12      406.50      479.25     57.39 o
  -1   7  12     1725.72     1764.98    158.96 o
   1   7  12     1556.87     1520.53    104.79 o
   3   7  12      742.90      775.70    107.66 o
   5   7  12     1595.11     1494.52    143.69 o
   7   7  12      139.10      160.09     74.98 o
   9   7  12      188.94      210.89     65.92 o
  11   7  12       28.57      -67.22     72.23 o
 -12   8  12      126.96      168.46     67.61 o
 -10   8  12      524.53      477.62     96.82 o
  -8   8  12       71.45       83.09    102.90 o
  -6   8  12      744.47     1078.23    173.59 o
  -4   8  12     1242.83     1297.17    190.96 o
  -2   8  12      504.05      437.85     68.96 o
   0   8  12       71.16      111.26     47.29 o
   2   8  12       64.30      113.61     53.63 o
   4   8  12      861.76      767.19    191.51 o
   6   8  12       24.86      -21.35     37.32 o
   8   8  12      108.29      131.27     52.61 o
  10   8  12      552.24      449.19    151.93 o
  -9   9  12       49.59       97.48     55.69 o
  -7   9  12       75.27       -0.22     69.04 o
  -5   9  12      675.16      471.21    106.28 o
  -3   9  12      773.20     1041.85    132.81 o
  -1   9  12      438.73      481.33     86.19 o
   1   9  12      495.14      527.93    132.25 o
   3   9  12      668.07      653.29     98.86 o
   5   9  12        0.47       -7.35     49.58 o
   7   9  12      157.89      101.15    106.31 o
  -6  10  12      579.78      463.30     89.63 o
  -4  10  12       84.75      159.22     61.64 o
  -2  10  12       27.86       73.71     48.60 o
   0  10  12       87.98       83.55     69.70 o
   2  10  12      424.31      437.99    124.23 o
   4  10  12       55.72      -41.78     41.78 o
 -19   1  13        0.99       24.63    104.44 o
 -17   1  13        2.17       11.31     44.07 o
 -15   1  13        8.27       -9.23     53.64 o
 -13   1  13       20.93       55.91     40.58 o
 -11   1  13     2891.03     2588.49    114.61 o
  -9   1  13      385.66      343.11     53.73 o
  -7   1  13     1678.89     1779.25    119.94 o
  -5   1  13      471.90      402.56     67.47 o
  -3   1  13     1108.32     1178.68     49.45 o
  -1   1  13     1611.79     1720.51     58.01 o
   1   1  13     8617.79     9038.50    219.86 o
   3   1  13     1318.51     1365.55     64.30 o
   5   1  13     1292.70     1381.77     69.62 o
   7   1  13        2.58       12.52     23.65 o
   9   1  13       69.98      182.82     40.91 o
  11   1  13      223.62      315.31     66.49 o
  13   1  13       17.00       55.03     35.56 o
  15   1  13      668.58      561.08    110.90 o
  17   1  13        5.98       59.41     62.92 o
 -18   2  13     1596.37     1548.60    159.12 o
 -16   2  13      401.20      449.88     76.61 o
 -14   2  13     1246.70     1217.19     90.16 o
 -12   2  13      905.81      936.95     77.32 o
 -10   2  13     3012.60     2903.95    106.28 o
  -8   2  13     4227.03     4280.86    143.85 o
  -6   2  13      641.90      678.78     70.62 o
  -4   2  13     3387.56     3710.92    124.39 o
  -2   2  13     3708.42     3446.39    104.25 o
   0   2  13     1689.26     1665.20    128.65 o
   2   2  13      338.72      354.62     37.01 o
   4   2  13     5322.09     5185.67    115.26 o
   6   2  13      102.75       37.64     25.64 o
   8   2  13      200.33      182.95     34.31 o
  10   2  13     2187.44     2068.35    114.31 o
  12   2  13     2343.88     2490.85    130.90 o
  14   2  13      155.89      167.93     63.06 o
  16   2  13      678.20      807.32     94.76 o
 -17   3  13      220.80      366.81    154.45 o
 -15   3  13     2214.95     2241.00    141.66 o
 -13   3  13     2245.50     2033.25    151.79 o
 -11   3  13     1234.72     1200.39    118.81 o
  -9   3  13      348.92      277.84     56.63 o
  -7   3  13     2442.17     2333.32    111.00 o
  -5   3  13      558.00      527.72     64.46 o
  -3   3  13    11523.58    11604.30    186.95 o
  -1   3  13    20340.10    19671.06    240.48 o
   1   3  13     3560.67     3390.38     99.49 o
   3   3  13      690.20      667.82     63.37 o
   5   3  13     3023.38     2967.51     90.76 o
   7   3  13      504.30      566.71     64.57 o
   9   3  13     1054.98     1298.57     97.03 o
  11   3  13     1460.98     1493.14    110.42 o
  13   3  13      335.18      326.89     75.32 o
  15   3  13      555.89      707.64     91.08 o
 -16   4  13      339.04      206.24     66.03 o
 -14   4  13      965.09      867.03     98.77 o
 -12   4  13     3574.71     3520.80    341.35 o
 -10   4  13      186.17      279.95     56.98 o
  -8   4  13      656.25      549.06     69.63 o
  -6   4  13     1576.22     1341.75     91.81 o
  -4   4  13     8922.23     9003.51    199.85 o
  -2   4  13     6491.77     6175.53    139.20 o
   0   4  13     6781.54     6306.30    137.73 o
   2   4  13     8156.44     8029.88    153.15 o
   4   4  13      243.91      228.81     62.19 o
   6   4  13      406.09      425.81    110.38 o
   8   4  13     1578.13     1598.34    327.83 o
  10   4  13      237.02      220.14    121.70 o
  12   4  13      167.42      156.55     51.01 o
  14   4  13      223.30      208.60     60.35 o
 -17   5  13      124.63       82.72     79.39 o
 -15   5  13     1373.94     1478.12    168.42 o
 -13   5  13     1044.28     1123.56    190.41 o
 -11   5  13      101.39        2.35     72.56 o
  -9   5  13      344.23      341.61     60.32 o
  -7   5  13       95.10       95.16     64.64 o
  -5   5  13      197.43      190.26     47.69 o
  -3   5  13      151.09      127.77     37.87 o
  -1   5  13     4947.52     4554.76    124.69 o
   1   5  13     4807.12     4797.15    124.10 o
   3   5  13     1996.15     2148.00    107.99 o
   5   5  13      320.65      355.20     76.81 o
   7   5  13      277.09      319.14     74.26 o
   9   5  13      565.44      652.85    102.72 o
  11   5  13       72.95       45.29     99.71 o
  13   5  13       81.08       42.07     48.87 o
 -14   6  13     1030.20     1104.09    167.21 o
 -12   6  13      226.64      279.78     79.74 o
 -10   6  13      240.66      206.12     68.69 o
  -8   6  13       62.99       34.82     49.11 o
  -6   6  13     1718.97     1830.11    118.96 o
  -4   6  13      695.74      640.65     63.32 o
  -2   6  13      394.49      326.20     50.01 o
   0   6  13      395.72      369.49     61.26 o
   2   6  13     4498.93     4241.69    148.71 o
   4   6  13     2311.70     1985.22    149.12 o
   6   6  13     2031.12     1858.97    268.24 o
   8   6  13      128.65      151.53     71.86 o
  10   6  13       66.90       39.67     45.23 o
  12   6  13       11.55       44.69     98.17 o
 -13   7  13      363.58      473.43    120.93 o
 -11   7  13        1.56      -45.55     45.55 o
  -9   7  13       32.64      -28.04     44.60 o
  -7   7  13       60.35       91.68     51.67 o
  -5   7  13      814.32      892.11     75.05 o
  -3   7  13      425.26      476.57     56.20 o
  -1   7  13      354.45      300.15     58.63 o
   1   7  13      413.15      328.83     60.56 o
   3   7  13      856.24      882.36    144.13 o
   5   7  13     5551.46     5630.59    239.15 o
   7   7  13      511.97      480.41    103.30 o
   9   7  13       25.39      -51.05     51.05 o
  11   7  13       10.59      -14.06     64.40 o
 -12   8  13      490.07      573.46    107.18 o
 -10   8  13      246.83      225.29     71.55 o
  -8   8  13      426.82      423.17    111.37 o
  -6   8  13        3.72      -34.74     36.86 o
  -4   8  13      237.03       64.91     93.78 o
  -2   8  13        8.64        0.73     40.88 o
   0   8  13      196.82      229.49     58.31 o
   2   8  13     1445.89     1458.43    217.34 o
   4   8  13       27.20      -13.15     55.31 o
   6   8  13       43.61       92.22     65.97 o
   8   8  13       58.59      117.07     50.57 o
  10   8  13        1.34      -74.70     88.94 o
  -9   9  13      278.87      408.53     90.05 o
  -7   9  13      326.95      420.03     95.09 o
  -5   9  13      579.89      813.52    177.55 o
  -3   9  13       59.14      132.03     67.25 o
  -1   9  13      294.84      362.75     90.46 o
   1   9  13      722.19      568.99     97.86 o
   3   9  13     1668.39     1568.30    156.28 o
   5   9  13     1167.49     1226.58    311.78 o
   7   9  13      542.63      754.49    112.63 o
  -4  10  13       64.75       52.74     53.64 o
  -2  10  13     1160.60     1122.43    221.41 o
   0  10  13     1642.96     1613.21    237.46 o
   2  10  13      314.96      306.28     98.94 o
 -18   0  14     3292.79     3137.15    294.19 o
 -16   0  14       68.94      -80.25     80.25 o
 -14   0  14      533.56      362.57    123.57 o
 -12   0  14     1839.64     1755.03    202.28 o
 -10   0  14      170.78      246.48    100.48 o
  -8   0  14     1144.63     1038.24    151.49 o
  -6   0  14    10072.72     9182.77    345.20 o
  -4   0  14    11182.82    11189.17    450.41 o
  -2   0  14     2619.49     3011.81    367.96 o
   0   0  14      436.70      419.35     56.67 o
   2   0  14     4838.23     4958.13    157.21 o
   4   0  14     6784.37     6866.28    308.59 o
   6   0  14     1199.97     1173.90     99.28 o
   8   0  14      399.92      402.82     72.23 o
  10   0  14     3655.27     3319.84    196.57 o
  12   0  14     5432.89     5352.06    210.10 o
  14   0  14       86.25      117.41     98.94 o
  16   0  14      851.01      727.78    180.30 o
 -17   1  14      347.17      401.33    101.46 o
 -15   1  14      921.69      921.91    124.31 o
 -13   1  14       63.55       53.32     41.33 o
 -11   1  14       69.95       48.92     35.24 o
  -9   1  14     1526.13     1444.43    189.97 o
  -7   1  14     5212.14     5324.35    216.14 o
  -5   1  14     1996.45     1910.34    121.26 o
  -3   1  14     1935.67     1884.13    126.23 o
  -1   1  14       94.41       19.59     28.18 o
   1   1  14      360.89      341.46     51.41 o
   3   1  14     1331.95     1308.87     74.10 o
   5   1  14      765.29      797.82     58.32 o
   7   1  14      575.39      585.01     55.54 o
   9   1  14     4809.41     4731.93    129.34 o
  11   1  14        3.97       45.22     33.20 o
  13   1  14       30.65       59.03     35.13 o
  15   1  14      319.02      440.43    101.76 o
 -18   2  14      209.01      279.24    135.22 o
 -16   2  14      294.78      387.57     87.73 o
 -14   2  14      959.94     1086.03     89.19 o
 -12   2  14        5.54      -20.63     33.40 o
 -10   2  14      540.17      407.25     71.19 o
  -8   2  14      514.54      731.29    164.75 o
  -6   2  14     3015.54     2533.81    149.98 o
  -4   2  14       22.11       15.15     26.79 o
  -2   2  14       36.43       90.22     35.03 o
   0   2  14      358.09      261.47     50.54 o
   2   2  14       12.35       -3.28     26.33 o
   4   2  14        6.95       27.70     23.03 o
   6   2  14     3680.64     3646.95    105.54 o
   8   2  14      654.57      645.48     71.20 o
  10   2  14      611.78      532.78     95.61 o
  12   2  14      933.94      960.27     95.45 o
  14   2  14      275.99      323.33     62.68 o
  16   2  14       12.81      100.11     66.36 o
 -17   3  14        0.07      -15.58     54.82 o
 -15   3  14       74.08      168.89     57.76 o
 -13   3  14      178.30      130.90     43.92 o
 -11   3  14      258.98      320.85     63.67 o
  -9   3  14      755.77      631.36    100.98 o
  -7   3  14     1586.71     1615.30    104.60 o
  -5   3  14       34.01      113.37     44.65 o
  -3   3  14       28.43      -15.43     25.55 o
  -1   3  14      780.12      830.57     62.02 o
   1   3  14     1319.91     1259.63     83.64 o
   3   3  14        4.02      -17.47     28.38 o
   5   3  14      940.86      884.58     73.12 o
   7   3  14     4113.38     4018.29    183.14 o
   9   3  14     2257.85     2125.58    123.64 o
  11   3  14        0.06       10.81     36.64 o
  13   3  14      117.68       89.60     45.90 o
  15   3  14        0.04       70.63     42.64 o
 -16   4  14       89.57       54.61     51.50 o
 -14   4  14      159.59      133.69    116.64 o
 -12   4  14        0.79       77.49     55.04 o
 -10   4  14      402.11      341.28     61.52 o
  -8   4  14      169.35      120.67     60.59 o
  -6   4  14       94.45       66.55     41.29 o
  -4   4  14     2275.59     2150.17    111.31 o
  -2   4  14      187.97      232.88     42.71 o
   0   4  14        4.03       15.82     32.31 o
   2   4  14     1112.61     1138.06     71.72 o
   4   4  14      164.26      103.93     69.59 o
   6   4  14     1018.96     1032.68    114.42 o
   8   4  14     2333.99     2276.80    153.12 o
  10   4  14      530.59      573.67     97.94 o
  12   4  14      493.83      377.68    146.33 o
  14   4  14       51.09      105.97     56.73 o
 -15   5  14       58.66      -34.96     62.12 o
 -13   5  14      422.61      472.73    126.10 o
 -11   5  14     2945.08     2946.63    176.69 o
  -9   5  14      420.58      350.32     58.83 o
  -7   5  14       20.58      -26.23     35.62 o
  -5   5  14      776.88      906.50    120.76 o
  -3   5  14     1393.66     1368.94     82.47 o
  -1   5  14        4.21      -22.99     41.00 o
   1   5  14     1794.12     1768.17    123.85 o
   3   5  14      128.28       63.59     51.64 o
   5   5  14        9.38       30.60     46.79 o
   7   5  14      348.58      438.48    162.60 o
   9   5  14     2090.30     2276.82    338.05 o
  11   5  14      545.86      563.16    101.36 o
  13   5  14      218.44      282.73     76.30 o
 -14   6  14      374.83      507.18     94.36 o
 -12   6  14      230.17      442.60     96.55 o
 -10   6  14     1116.39     1447.87    150.81 o
  -8   6  14     4606.71     4168.34    200.72 o
  -6   6  14     1951.84     1978.61    114.91 o
  -4   6  14      981.22     1122.98     81.37 o
  -2   6  14     3718.86     3473.10    122.72 o
   0   6  14      833.70      843.91     83.21 o
   2   6  14        5.46       13.82     36.65 o
   4   6  14      386.01      354.42     80.89 o
   6   6  14     4412.43     4074.71    309.03 o
   8   6  14      567.91      573.25    126.21 o
  10   6  14     1410.88     1290.24    147.04 o
  12   6  14      968.29     1018.78    137.20 o
 -13   7  14      206.29      219.00     93.01 o
 -11   7  14      131.18      161.94    104.66 o
  -9   7  14     1523.42     1448.36    148.00 o
  -7   7  14     3372.11     3102.42    181.03 o
  -5   7  14     1935.65     1782.23    119.85 o
  -3   7  14      547.39      619.56     63.50 o
  -1   7  14      872.11      785.19     85.38 o
   1   7  14      322.02      407.90     65.07 o
   3   7  14      692.62      677.24    125.44 o
   5   7  14      712.03      707.90    109.72 o
   7   7  14     1104.91     1350.80    177.88 o
   9   7  14       37.69       26.71     61.24 o
  11   7  14       60.52      122.24     56.91 o
 -10   8  14      472.36      697.03    106.23 o
  -8   8  14      187.81      255.88     73.38 o
  -6   8  14      593.43      559.50     95.70 o
  -4   8  14      619.93      527.25    137.64 o
  -2   8  14      384.48      354.62     69.23 o
   0   8  14      572.14      579.38     81.20 o
   2   8  14       30.58      -12.96     53.53 o
   4   8  14       32.57       24.26     55.69 o
   6   8  14      199.59      293.92     92.70 o
   8   8  14      233.10      362.30     99.27 o
  -7   9  14        5.59      -46.57     63.98 o
  -5   9  14      475.11      298.84     92.81 o
  -3   9  14     1708.34     1660.06    170.92 o
  -1   9  14      316.62      333.79     87.32 o
   1   9  14      541.21      500.63     98.94 o
   3   9  14      388.58      326.32     92.66 o
   5   9  14      231.46      240.73    202.61 o
  -2  10  14      194.60      -46.39     76.30 o
 -17   1  15      461.51      381.55     96.78 o
 -15   1  15       35.31       30.99     67.68 o
 -13   1  15      406.10      178.44     79.59 o
 -11   1  15      437.70      430.68     91.08 o
  -9   1  15      408.59      386.58     83.27 o
  -7   1  15      136.29      129.71     93.56 o
  -5   1  15      755.77      666.90     86.97 o
  -3   1  15     1217.41     1346.93     77.98 o
  -1   1  15      460.60      506.96     88.40 o
   1   1  15      695.37      831.10     86.28 o
   3   1  15     3386.51     3136.11    102.33 o
   5   1  15       63.20       85.37     29.73 o
   7   1  15      191.67      180.85     37.08 o
   9   1  15     1572.06     1581.64     87.18 o
  11   1  15      139.17      109.71     40.84 o
  13   1  15      408.97      414.50     67.55 o
  15   1  15       55.04       52.60     60.20 o
 -18   2  15       78.11      -64.20    114.99 o
 -16   2  15      361.01      433.80    104.06 o
 -14   2  15     1245.83     1226.69    105.57 o
 -12   2  15      149.73       79.70     53.78 o
 -10   2  15      198.18      215.45     61.46 o
  -8   2  15     3924.73     3854.46    148.18 o
  -6   2  15     1662.56     1824.70    108.56 o
  -4   2  15     3019.90     2850.78    136.01 o
  -2   2  15      976.91      885.03     71.87 o
   0   2  15      762.30      845.72     71.07 o
   2   2  15     1111.26     1146.12     80.87 o
   4   2  15     2024.99     2000.84     96.30 o
   6   2  15     1535.87     1685.21     98.65 o
   8   2  15       75.44      133.98     34.58 o
  10   2  15      153.58      287.43     54.17 o
  12   2  15      124.99      139.38     47.62 o
  14   2  15       84.08      104.07     46.14 o
 -17   3  15     1039.17     1141.42    120.14 o
 -15   3  15      907.07     1042.17    107.51 o
 -13   3  15      957.27      804.99    169.22 o
 -11   3  15      929.40      984.77     96.53 o
  -9   3  15      147.58      216.26     80.09 o
  -7   3  15     1798.94     2175.17    119.11 o
  -5   3  15     3118.85     2919.72    123.01 o
  -3   3  15     5865.00     5481.49    137.30 o
  -1   3  15    11209.70    10993.39    198.92 o
   1   3  15     2004.08     2077.55    101.69 o
   3   3  15      577.09      573.50     64.69 o
   5   3  15      619.93      767.59     72.33 o
   7   3  15     3194.91     3535.04    176.53 o
   9   3  15     2112.52     2381.32    157.06 o
  11   3  15      131.10      265.23     72.94 o
  13   3  15     1035.58     1140.71    136.69 o
  15   3  15       61.70       37.84     90.81 o
 -16   4  15       88.39       21.64     79.36 o
 -14   4  15      899.80      810.11    132.27 o
 -12   4  15     2083.33     2163.42    131.58 o
 -10   4  15     2225.30     2242.56    124.72 o
  -8   4  15     1069.71      988.81    102.36 o
  -6   4  15      391.04      394.94     63.83 o
  -4   4  15     3839.52     3775.45    123.48 o
  -2   4  15     5742.56     5043.95    185.91 o
   0   4  15     1323.67     1465.81     97.81 o
   2   4  15     2081.24     2099.89     92.75 o
   4   4  15      791.01      801.98    104.81 o
   6   4  15      170.04      131.05     73.11 o
   8   4  15        8.25       33.25     51.53 o
  10   4  15     3034.70     3061.75    186.63 o
  12   4  15      508.08      539.61     99.87 o
  14   4  15      104.37      107.35     59.22 o
 -15   5  15      595.32      559.79    103.38 o
 -13   5  15      795.60     1003.83    134.73 o
 -11   5  15      714.90      901.98    191.95 o
  -9   5  15      787.76      650.89     78.75 o
  -7   5  15      608.25      608.22     75.62 o
  -5   5  15     2338.69     2099.53    113.33 o
  -3   5  15      167.31      180.91     42.76 o
  -1   5  15      141.42       90.32     36.70 o
   1   5  15       31.71       85.74     36.53 o
   3   5  15     2051.42     1873.57    143.45 o
   5   5  15      110.98      112.12     57.19 o
   7   5  15     1166.79     1092.16    126.30 o
   9   5  15       18.85       47.34     92.24 o
  11   5  15      271.48      266.38     68.05 o
  13   5  15      238.20      306.65     73.04 o
 -14   6  15        1.91       37.95     46.77 o
 -12   6  15      165.44      360.40     84.48 o
 -10   6  15        6.91       23.51     51.76 o
  -8   6  15     2655.69     2534.10    175.66 o
  -6   6  15     2713.78     2555.94    127.32 o
  -4   6  15       12.85        8.23     30.31 o
  -2   6  15       11.31       22.41     40.88 o
   0   6  15      508.77      520.22     71.47 o
   2   6  15       34.60      -18.24     42.17 o
   4   6  15     1146.62     1024.94    126.09 o
   6   6  15      312.82      460.59     99.24 o
   8   6  15       52.87       64.16     64.13 o
  10   6  15       10.29       48.92     44.29 o
  12   6  15      427.74      394.65     96.41 o
 -13   7  15       60.98      199.20    123.35 o
 -11   7  15       10.33       61.22     55.05 o
  -9   7  15        5.85       21.67     53.84 o
  -7   7  15       61.17       75.27    100.81 o
  -5   7  15       40.85      123.44     41.51 o
  -3   7  15       88.45      121.21     46.97 o
  -1   7  15      185.40      235.87     57.98 o
   1   7  15      711.87      572.82     98.91 o
   3   7  15     5130.48     4720.27    224.33 o
   5   7  15      756.11      729.61    125.88 o
   7   7  15        1.65      -15.90     84.87 o
   9   7  15       76.78      -29.02     89.16 o
 -10   8  15      170.99      165.87    157.21 o
  -8   8  15       63.38      101.53     55.91 o
  -6   8  15      120.31      173.53     55.46 o
  -4   8  15      483.66      608.05    115.49 o
  -2   8  15        4.85       22.74     44.70 o
   0   8  15        1.91        0.04     39.67 o
   2   8  15        2.38       80.34    101.47 o
   4   8  15        6.87      -29.53     55.94 o
   6   8  15      525.29      467.92    106.86 o
   8   8  15       31.46       36.92     65.05 o
  -7   9  15      844.19      859.95    134.55 o
  -5   9  15      718.25      800.30    133.36 o
  -3   9  15      305.03      306.75    100.29 o
  -1   9  15      448.25      690.89    113.23 o
   1   9  15     1340.16     1527.90    436.56 o
   3   9  15     2997.82     2682.55    205.44 o
   5   9  15      746.28      893.85    138.41 o
 -18   0  16      819.03      969.20    208.44 o
 -16   0  16     1058.45     1241.62    210.20 o
 -14   0  16       34.06      111.04    105.10 o
 -12   0  16      295.70      290.23    112.36 o
 -10   0  16     4297.67     3717.17    268.68 o
  -8   0  16     2550.59     2377.27    219.21 o
  -6   0  16     1775.34     1879.69    192.61 o
  -4   0  16     3673.07     3412.21    220.09 o
  -2   0  16     1769.13     1626.62    168.42 o
   0   0  16       91.35      141.64     41.34 o
   2   0  16     2478.24     2465.43    120.44 o
   4   0  16     3988.65     3795.14    152.40 o
   6   0  16       17.08       12.07     54.86 o
   8   0  16      133.97      216.86     56.30 o
  10   0  16     1817.77     1983.27    237.02 o
  12   0  16      587.35      625.10    158.97 o
  14   0  16      608.25      695.24    164.03 o
 -17   1  16      122.58      203.96     88.99 o
 -15   1  16      285.84      450.95    119.28 o
 -13   1  16     1844.59     1967.15    160.35 o
 -11   1  16     1885.71     1695.13    173.70 o
  -9   1  16      372.71      427.41    113.45 o
  -7   1  16     5193.50     5180.27    204.90 o
  -5   1  16     2751.91     2573.38    129.45 o
  -3   1  16     7659.04     7774.22    174.00 o
  -1   1  16     6231.66     5999.86    230.61 o
   1   1  16      766.66      748.74    106.57 o
   3   1  16      476.93      511.43     59.87 o
   5   1  16      805.33     1001.66     66.77 o
   7   1  16     1731.16     1796.84     85.27 o
   9   1  16      188.85      240.42     56.17 o
  11   1  16      538.49      710.60    102.10 o
  13   1  16      563.14      629.62     83.46 o
  15   1  16       28.82      -45.66     46.20 o
 -16   2  16      259.40      351.19     96.65 o
 -14   2  16       16.55       16.67     63.90 o
 -12   2  16       19.47       93.20     64.49 o
 -10   2  16       68.81      137.16     67.21 o
  -8   2  16      368.55      410.63    167.98 o
  -6   2  16     2124.21     2261.38    173.15 o
  -4   2  16     5541.00     5415.25    150.85 o
  -2   2  16      159.42      163.87     43.94 o
   0   2  16       10.14       45.80     31.19 o
   2   2  16      470.76      516.19     62.67 o
   4   2  16      106.94      162.30     61.04 o
   6   2  16       52.24      109.69     38.78 o
   8   2  16      766.55     1048.67    116.47 o
  10   2  16      137.75      180.58    122.36 o
  12   2  16        3.99       65.84     41.40 o
  14   2  16       78.86       59.83     70.43 o
 -17   3  16        0.16       76.96    115.65 o
 -15   3  16      102.87       76.76     80.92 o
 -13   3  16      219.51      276.44     67.02 o
 -11   3  16        0.51       -7.79     40.01 o
  -9   3  16      998.27      983.24     94.61 o
  -7   3  16     1613.08     1570.23    107.61 o
  -5   3  16      378.01      367.93     51.50 o
  -3   3  16     3402.09     3257.29    127.99 o
  -1   3  16    11416.45    10997.11    226.38 o
   1   3  16       13.88       61.40     36.89 o
   3   3  16      279.69      368.45     56.51 o
   5   3  16      474.61      521.27     64.59 o
   7   3  16       16.98       58.12     48.42 o
   9   3  16       44.52       89.47     49.19 o
  11   3  16      534.83      697.35    108.65 o
  13   3  16       31.99        9.17     84.65 o
 -16   4  16      107.89      176.47     89.74 o
 -14   4  16     1431.06     1281.80    157.03 o
 -12   4  16     1068.51      783.14     92.77 o
 -10   4  16      336.49      441.78     73.41 o
  -8   4  16      143.87      130.19     54.46 o
  -6   4  16      325.15      258.16     58.39 o
  -4   4  16     3189.57     3277.86    114.92 o
  -2   4  16      159.65      152.00     40.90 o
   0   4  16       61.80       35.95     32.97 o
   2   4  16        1.24       39.97     37.13 o
   4   4  16      132.39      195.77     60.58 o
   6   4  16      141.95      146.31     59.54 o
   8   4  16      798.70      934.25    120.67 o
  10   4  16     1421.52     1345.77    201.07 o
  12   4  16        3.52       33.61     77.62 o
 -15   5  16      211.36      194.81    200.41 o
 -13   5  16       78.52      128.35     61.21 o
 -11   5  16      911.07      938.31    126.42 o
  -9   5  16     2001.53     2198.96    131.15 o
  -7   5  16     1940.27     2186.54    126.45 o
  -5   5  16     1370.28     1259.93     87.66 o
  -3   5  16     1858.27     1817.54     97.53 o
  -1   5  16      493.13      452.81     56.81 o
   1   5  16      391.74      284.31     57.01 o
   3   5  16      655.13      639.97    100.58 o
   5   5  16      542.01      453.52    125.33 o
   7   5  16      102.09      173.51     87.07 o
   9   5  16      730.20      809.86    117.79 o
  11   5  16      739.38      736.35    151.16 o
 -14   6  16      205.96      387.09    112.90 o
 -12   6  16      515.17      565.34    172.93 o
 -10   6  16      107.80      121.67     61.54 o
  -8   6  16      408.42      456.64     70.36 o
  -6   6  16      938.55     1054.08     86.61 o
  -4   6  16     1058.58     1041.17     82.83 o
  -2   6  16     1848.04     1863.24    212.25 o
   0   6  16     2046.40     2105.09    125.57 o
   2   6  16      147.66      128.27     61.44 o
   4   6  16      127.68       66.86     61.25 o
   6   6  16      890.74      837.83    166.77 o
   8   6  16      431.74      438.47    101.05 o
  10   6  16      512.80      724.40    152.70 o
 -11   7  16        6.14       71.06     52.03 o
  -9   7  16      754.23      935.14    124.78 o
  -7   7  16     2434.17     2529.03    150.85 o
  -5   7  16     2314.55     2275.66    127.73 o
  -3   7  16      298.98      262.14     63.81 o
  -1   7  16      444.44      483.61     82.94 o
   1   7  16      371.02      317.56     82.81 o
   3   7  16     1210.20     1275.13    144.15 o
   5   7  16     2010.94     2227.73    301.45 o
   7   7  16      936.49      854.34    135.07 o
   9   7  16      150.11       86.07    119.50 o
 -10   8  16      853.94     1003.83    134.58 o
  -8   8  16      364.18      490.95     79.84 o
  -6   8  16       12.09      131.21     70.20 o
  -4   8  16      402.92      487.30    100.82 o
  -2   8  16      694.16      661.19     89.06 o
   0   8  16        5.05       -2.35     57.52 o
   2   8  16      237.64      247.29     82.45 o
   4   8  16       73.24      115.45     98.61 o
   6   8  16       29.97       23.02     73.11 o
  -5   9  16       76.38      -61.73    109.83 o
  -3   9  16      229.94      166.52     75.58 o
  -1   9  16      796.20      886.49    132.07 o
   1   9  16      220.13      343.23     93.82 o
   3   9  16        8.92       68.35     74.90 o
 -17   1  17      302.10      195.32     92.82 o
 -15   1  17      143.11       69.07     71.99 o
 -13   1  17      369.51      416.10     96.55 o
 -11   1  17        6.89       27.55     60.10 o
  -9   1  17     1523.12     1476.08    137.23 o
  -7   1  17     1124.70     1096.47    116.04 o
  -5   1  17      461.62      412.69     79.96 o
  -3   1  17     1602.45     1383.88    139.18 o
  -1   1  17      797.37      725.04     69.41 o
   1   1  17      293.38      332.91     50.00 o
   3   1  17      798.04      891.72     97.93 o
   5   1  17      407.26      437.64     57.35 o
   7   1  17       49.68       55.71     30.50 o
   9   1  17       38.95       66.16     35.96 o
  11   1  17      142.60      142.14     49.65 o
  13   1  17       72.89      145.66     46.04 o
 -16   2  17      371.50      340.22     93.34 o
 -14   2  17     1169.98     1212.54    263.08 o
 -12   2  17      623.34      597.82    106.49 o
 -10   2  17     2340.69     1984.48    195.91 o
  -8   2  17     1498.02     1478.88    133.01 o
  -6   2  17     9633.66     9658.88    279.59 o
  -4   2  17      753.29      711.36     73.13 o
  -2   2  17       33.98       75.48     37.37 o
   0   2  17     7683.52     7600.58    185.17 o
   2   2  17     1299.77     1387.97     91.45 o
   4   2  17     2187.69     1937.89    110.01 o
   6   2  17     1933.90     1901.80    105.06 o
   8   2  17     3439.60     3252.58    174.88 o
  10   2  17       56.38      108.19     68.71 o
  12   2  17       20.12      -37.36     37.36 o
  14   2  17      109.85      119.28     98.50 o
 -15   3  17      242.78      201.29    101.62 o
 -13   3  17      790.61      766.59     97.31 o
 -11   3  17      864.55      872.88     97.60 o
  -9   3  17       89.86      213.90     57.53 o
  -7   3  17      278.11      323.84     63.16 o
  -5   3  17      758.25      640.96     72.10 o
  -3   3  17      122.11       92.43     43.05 o
  -1   3  17     1012.76      966.31     82.95 o
   1   3  17       30.84       19.76     33.67 o
   3   3  17      263.75      293.11     48.48 o
   5   3  17      955.62      903.22    141.27 o
   7   3  17     3291.63     3238.31    243.40 o
   9   3  17      995.42      825.38    115.65 o
  11   3  17      189.11      415.18     87.49 o
  13   3  17        6.57      -20.84     57.94 o
 -14   4  17       89.89       36.09     77.54 o
 -12   4  17     4091.29     4119.71    171.17 o
 -10   4  17     4868.63     4773.30    201.94 o
  -8   4  17     2339.00     2225.09    127.64 o
  -6   4  17      417.95      480.79     58.94 o
  -4   4  17      136.91      130.94     40.08 o
  -2   4  17      128.13       72.67     41.76 o
   0   4  17     2358.92     2303.92     99.79 o
   2   4  17     3164.81     2996.45    123.49 o
   4   4  17     2915.30     2828.80    161.66 o
   6   4  17     1400.46     1256.32    132.54 o
   8   4  17      700.00      943.68    130.49 o
  10   4  17     2432.18     2328.32    182.45 o
  12   4  17     1040.44      802.93    120.49 o
 -13   5  17      239.15      324.22     82.49 o
 -11   5  17      594.93      614.95    107.62 o
  -9   5  17     1206.23     1559.28    168.24 o
  -7   5  17       88.05       98.55     46.43 o
  -5   5  17      622.70      601.73     66.75 o
  -3   5  17      354.09      326.23     52.19 o
  -1   5  17      254.50      268.58     48.77 o
   1   5  17     1111.82      983.96     92.54 o
   3   5  17     1712.29     1422.93    137.45 o
   5   5  17      948.14      862.23    121.54 o
   7   5  17      128.28       47.35     47.48 o
   9   5  17      162.01      296.80     72.61 o
  11   5  17        2.17      -24.69     37.78 o
 -12   6  17      123.29      119.67     62.68 o
 -10   6  17       47.78      114.63    120.27 o
  -8   6  17      391.97      472.30     71.03 o
  -6   6  17     1130.03     1168.35     91.38 o
  -4   6  17      349.01      401.04     58.75 o
  -2   6  17       23.14       14.31     33.28 o
   0   6  17       27.43       60.00     43.52 o
   2   6  17      680.60      667.71    108.67 o
   4   6  17        1.61      -27.45     47.29 o
   6   6  17      219.87      206.70    102.90 o
   8   6  17       82.49      206.57     66.21 o
  10   6  17       50.49      138.51     58.82 o
 -11   7  17        0.78       88.77     50.42 o
  -9   7  17      133.50      162.78     66.28 o
  -7   7  17       18.38      117.88     50.82 o
  -5   7  17        1.56       19.62     34.53 o
  -3   7  17        2.25      -21.59     44.06 o
  -1   7  17       78.38      120.72     52.75 o
   1   7  17     1350.99     1169.61    220.53 o
   3   7  17       71.09       40.42     59.86 o
   5   7  17       89.77        3.34     65.69 o
   7   7  17      263.56      203.48     84.79 o
   9   7  17        3.18       20.26     68.94 o
  -8   8  17      136.29      255.38    120.26 o
  -6   8  17      421.41      437.27    100.22 o
  -4   8  17     1512.02     1239.88    151.25 o
  -2   8  17      434.02      587.64     94.24 o
   0   8  17       14.20       -4.42     57.09 o
   2   8  17      246.15      256.81     99.60 o
   4   8  17     1300.76     1254.95    154.07 o
   6   8  17      904.23      873.62    140.75 o
  -3   9  17        2.84       56.74     84.65 o
  -1   9  17      328.08      287.23     92.51 o
   1   9  17      536.39      634.34    120.16 o
 -16   0  18       65.85       89.49    114.55 o
 -14   0  18        5.54      -42.44     90.59 o
 -12   0  18      534.45      477.34    147.53 o
 -10   0  18     1039.55      832.66    163.59 o
  -8   0  18     4390.06     4304.23    282.54 o
  -6   0  18    11537.05    10272.46    417.76 o
  -4   0  18     3651.62     3420.56    236.80 o
  -2   0  18       22.28        7.92     49.69 o
   0   0  18      282.52      273.74     87.95 o
   2   0  18       17.51      -13.85     38.70 o
   4   0  18     1575.82     2012.94    191.73 o
   6   0  18      216.80      208.66     75.20 o
   8   0  18        3.58       12.70     35.55 o
  10   0  18        6.27        5.77     38.03 o
  12   0  18      762.14      915.77    176.78 o
  14   0  18      234.11      228.89    118.07 o
 -15   1  18      297.18      256.85     93.51 o
 -13   1  18     1652.89     1406.17    147.31 o
 -11   1  18     1785.66     1891.04    224.82 o
  -9   1  18      688.82      676.14    107.01 o
  -7   1  18     5846.10     5445.15    216.55 o
  -5   1  18    19768.82    20289.09    414.43 o
  -3   1  18    16271.90    16137.44    355.48 o
  -1   1  18      179.11      250.02     63.11 o
   1   1  18     3744.37     3918.97    169.22 o
   3   1  18       17.55       33.48     77.00 o
   5   1  18     1406.00     1393.97     96.76 o
   7   1  18     2636.75     2832.42    123.33 o
   9   1  18     1356.57     1413.47    293.86 o
  11   1  18      185.86       58.27     47.86 o
  13   1  18        2.33       18.91     96.96 o
 -16   2  18      159.56      213.91     87.02 o
 -14   2  18       14.95       60.82    123.46 o
 -12   2  18      526.51      696.00    116.16 o
 -10   2  18      214.79      241.05     76.38 o
  -8   2  18      331.74      327.67     78.05 o
  -6   2  18       22.67       69.91     53.48 o
  -4   2  18       98.26      149.86     42.10 o
  -2   2  18      373.43      412.16     72.06 o
   0   2  18      398.94      364.54     54.56 o
   2   2  18      274.38      408.00     59.13 o
   4   2  18        6.94       16.91     25.81 o
   6   2  18      491.04      431.95     60.62 o
   8   2  18       62.72      148.67     56.49 o
  10   2  18      809.97      900.04    118.64 o
  12   2  18        1.12       68.29     53.68 o
 -15   3  18      813.91      847.17    200.96 o
 -13   3  18       43.31      185.43     82.15 o
 -11   3  18      117.43       83.04    107.29 o
  -9   3  18        5.50       47.64     43.74 o
  -7   3  18      154.57      134.65     52.38 o
  -5   3  18      535.57      525.84     95.18 o
  -3   3  18       81.70       35.82     43.23 o
  -1   3  18      297.35      361.98     58.35 o
   1   3  18     1195.10     1202.31     92.72 o
   3   3  18       52.06      101.68     60.15 o
   5   3  18      353.51      330.61    125.99 o
   7   3  18       89.21       80.06     50.44 o
   9   3  18      111.92      196.11     67.03 o
  11   3  18      198.51      314.07     80.46 o
  13   3  18       58.04       14.81     45.94 o
 -14   4  18      220.25      484.58    103.88 o
 -12   4  18      144.65      170.63     57.21 o
 -10   4  18        6.22       63.19     48.27 o
  -8   4  18     1611.28     1491.03    154.21 o
  -6   4  18      253.33      260.83     62.90 o
  -4   4  18      619.25      612.14     65.36 o
  -2   4  18     3000.23     2918.85    112.52 o
   0   4  18       57.67       57.43     53.27 o
   2   4  18      335.22      305.51     56.58 o
   4   4  18        8.96       81.49     46.61 o
   6   4  18       14.25       -1.25     48.81 o
   8   4  18      506.57      489.40    111.92 o
  10   4  18       10.00       48.09     80.69 o
  12   4  18       45.87       67.79    104.66 o
 -13   5  18      313.30      295.99     85.21 o
 -11   5  18      537.88      781.21    119.49 o
  -9   5  18     3046.19     2951.38    146.40 o
  -7   5  18     2663.30     2411.56    118.48 o
  -5   5  18       13.21        7.80     32.23 o
  -3   5  18     1149.69     1082.39     83.99 o
  -1   5  18     3652.48     3447.23    245.72 o
   1   5  18     6182.79     6196.06    194.39 o
   3   5  18      438.31      391.48     86.12 o
   5   5  18      220.20      201.63     79.97 o
   7   5  18       27.15       65.84     50.00 o
   9   5  18       10.73      118.34    104.22 o
  11   5  18      570.65      856.17    117.06 o
 -12   6  18      457.49      612.27    108.50 o
 -10   6  18       22.68      -41.97     42.16 o
  -8   6  18      148.55      142.68     50.26 o
  -6   6  18     1071.13     1202.17     94.76 o
  -4   6  18      605.83      699.26     79.18 o
  -2   6  18       80.18       42.01     45.65 o
   0   6  18      124.42      180.48     52.86 o
   2   6  18      461.88      392.89    119.83 o
   4   6  18      106.25       43.85     57.81 o
   6   6  18      512.21      557.33    114.70 o
   8   6  18      511.58      588.92    100.68 o
  -9   7  18     1847.76     2077.05    305.51 o
  -7   7  18     1508.48     1347.17    119.81 o
  -5   7  18     2610.41     2518.02    217.93 o
  -3   7  18      815.85      835.64    108.44 o
  -1   7  18      244.53      203.41     71.78 o
   1   7  18       46.55       98.65     64.97 o
   3   7  18     1356.17     1540.62    161.84 o
   5   7  18      846.61      696.37    125.07 o
   7   7  18     1099.15     1115.51    148.74 o
  -6   8  18       32.39       12.60     57.91 o
  -4   8  18      380.52      405.74    103.95 o
  -2   8  18      547.52      617.39     91.27 o
   0   8  18        1.86       40.05     60.16 o
   2   8  18        3.62      -58.65     58.65 o
   4   8  18      359.33      468.35    143.36 o
 -15   1  19      384.66      549.88    111.47 o
 -13   1  19      166.92      246.28     87.31 o
 -11   1  19     1065.57      775.39    225.92 o
  -9   1  19     1272.66     1323.71    139.71 o
  -7   1  19       15.09       16.45     49.18 o
  -5   1  19     2378.27     2126.27    153.30 o
  -3   1  19     1303.58     1393.47    126.47 o
  -1   1  19      119.42      148.57     82.34 o
   1   1  19      211.31      151.71     96.52 o
   3   1  19       42.00       28.49     33.17 o
   5   1  19     4038.90     3924.03    177.40 o
   7   1  19        2.30       12.71     30.15 o
   9   1  19        9.76      -39.02     39.02 o
  11   1  19        7.61       18.39     46.63 o
  13   1  19      366.15      345.42    132.80 o
 -14   2  19     1390.50     1305.44    154.15 o
 -12   2  19     1008.59      942.19    218.55 o
 -10   2  19     3208.45     3254.39    195.43 o
  -8   2  19      725.45      869.34    114.22 o
  -6   2  19     1815.46     1912.99    149.16 o
  -4   2  19      505.88      539.06     88.90 o
  -2   2  19     4463.63     4276.99    191.51 o
   0   2  19      189.31      318.42     51.53 o
   2   2  19     3768.23     3361.63    143.66 o
   4   2  19     1468.09     1420.22    101.17 o
   6   2  19     1806.39     1838.24    109.67 o
   8   2  19     2724.21     2724.23    182.54 o
  10   2  19       36.36      -17.69     41.12 o
  12   2  19        9.55       87.75     51.38 o
 -15   3  19      109.36        1.76    117.63 o
 -13   3  19     2099.48     2153.52    178.43 o
 -11   3  19      866.42     1105.76    127.36 o
  -9   3  19       52.76       -7.91     71.02 o
  -7   3  19       22.24       27.52     49.14 o
  -5   3  19      114.15      139.28     49.63 o
  -3   3  19      183.95      177.22     48.97 o
  -1   3  19      112.03      124.40     44.02 o
   1   3  19     1356.10     1675.38    107.31 o
   3   3  19      202.12      196.98     46.40 o
   5   3  19     1396.08     1840.93    459.09 o
   7   3  19      270.33      264.99     68.42 o
   9   3  19      438.70      505.40     97.32 o
  11   3  19      481.72      575.37    101.91 o
 -14   4  19      576.21      650.57    119.08 o
 -12   4  19      909.35      944.00    107.57 o
 -10   4  19     3437.82     3420.80    156.41 o
  -8   4  19     4858.21     4499.62    174.39 o
  -6   4  19      410.27      495.01     64.07 o
  -4   4  19      647.20      640.91     68.26 o
  -2   4  19     2416.10     2371.92    125.20 o
   0   4  19     3443.76     3605.17    144.06 o
   2   4  19     2097.44     2068.95    114.63 o
   4   4  19     1716.97     1944.49    158.05 o
   6   4  19      640.95      559.30     96.91 o
   8   4  19      340.35      392.82    150.06 o
  10   4  19      229.14      245.87    183.59 o
 -13   5  19      127.26      251.02     76.61 o
 -11   5  19      423.22      597.59    108.02 o
  -9   5  19      468.95      429.79     69.50 o
  -7   5  19       28.03       41.55     40.30 o
  -5   5  19      149.48      150.50     45.69 o
  -3   5  19        2.44      -28.91     31.67 o
  -1   5  19       63.87       62.13     40.33 o
   1   5  19      168.28      131.80     62.95 o
   3   5  19     2206.74     2240.09    187.77 o
   5   5  19      279.56      352.16     88.69 o
   7   5  19      376.84      466.61    158.31 o
   9   5  19       55.41      -41.96     41.96 o
 -10   6  19        9.84      -51.12     51.12 o
  -8   6  19        0.85       36.93     35.32 o
  -6   6  19      169.45      256.76     49.53 o
  -4   6  19     1193.47     1260.66     95.34 o
  -2   6  19      180.97      288.64     74.77 o
   0   6  19       50.63       26.76     47.37 o
   2   6  19      288.36      286.72     80.76 o
   4   6  19      102.79       10.59    137.53 o
   6   6  19        1.80      -51.08     57.84 o
   8   6  19      237.15      378.44     85.13 o
  -9   7  19      614.62      586.75    119.33 o
  -7   7  19       34.49       26.13     55.19 o
  -5   7  19      101.46      123.76     44.34 o
  -3   7  19       34.76      145.84     50.37 o
  -1   7  19       74.15      -10.87     49.09 o
   1   7  19        3.34       28.30     80.25 o
   3   7  19       65.27       26.83     64.47 o
   5   7  19       90.54      -21.55     89.71 o
  -4   8  19      518.57      761.59     95.48 o
  -2   8  19        1.41       29.16     51.12 o
   0   8  19       59.80       52.60    112.14 o
   2   8  19      161.15      105.18     72.78 o
 -14   0  20       20.09       73.22    107.52 o
 -12   0  20     1026.97     1189.07    209.54 o
 -10   0  20      626.07      706.01    163.37 o
  -8   0  20      312.48      349.60    133.68 o
  -6   0  20     1404.72     1485.90    198.55 o
  -4   0  20       92.42      175.46     80.47 o
  -2   0  20     2689.31     3158.25    231.53 o
   0   0  20       78.15      184.47     73.00 o
   2   0  20     2859.86     3041.50    221.41 o
   4   0  20      261.50      226.69     82.45 o
   6   0  20     2462.81     2620.89    211.30 o
   8   0  20       74.28      119.83     60.68 o
  10   0  20       10.31      -38.92     38.92 o
 -15   1  20     1115.78     1208.45    154.03 o
 -13   1  20     1039.57     1084.00    141.40 o
 -11   1  20       36.21      102.69     68.29 o
  -9   1  20     3361.22     2893.82    184.04 o
  -7   1  20     1157.75     1024.31    123.67 o
  -5   1  20     2818.40     2929.13    168.34 o
  -3   1  20      755.03      779.95    117.52 o
  -1   1  20      780.95      786.65     98.46 o
   1   1  20       22.74      146.56     90.48 o
   3   1  20     1796.89     1926.21    140.15 o
   5   1  20     4485.75     4446.19    466.79 o
   7   1  20       73.18       88.61     57.17 o
   9   1  20      476.55      588.38    126.87 o
  11   1  20       77.84       37.38     61.78 o
 -14   2  20      307.60      370.85    100.01 o
 -12   2  20     1114.84     1062.36    138.78 o
 -10   2  20     2205.70     1884.34    174.91 o
  -8   2  20        2.79       55.75     52.42 o
  -6   2  20     2916.04     2661.72    229.33 o
  -4   2  20      662.99      748.01    134.56 o
  -2   2  20      664.24      719.28    209.43 o
   0   2  20     2069.00     1961.67    175.90 o
   2   2  20       93.74      154.98     49.41 o
   4   2  20      141.54       56.45     39.61 o
   6   2  20       10.92      -35.31     62.07 o
   8   2  20      542.28      478.77     89.58 o
  10   2  20      565.20      433.64     89.79 o
  12   2  20      509.10      769.16    137.42 o
 -13   3  20      295.88      350.71    100.76 o
 -11   3  20       10.54       58.91     92.90 o
  -9   3  20        0.51       68.44     56.21 o
  -7   3  20     3536.91     3331.92    252.74 o
  -5   3  20      411.74      450.03    100.81 o
  -3   3  20      506.54      587.63     94.55 o
  -1   3  20      457.84      474.12     69.11 o
   1   3  20        0.11       23.27     32.64 o
   3   3  20      319.42      339.31     53.13 o
   5   3  20       36.69      -33.54     35.96 o
   7   3  20      305.02      274.29     76.54 o
   9   3  20      414.62      301.20    103.56 o
  11   3  20        0.33       36.29     84.54 o
 -12   4  20       38.00       96.31     44.11 o
 -10   4  20        0.66        1.27     39.29 o
  -8   4  20      176.99      256.27     61.43 o
  -6   4  20       23.95      -14.06     33.17 o
  -4   4  20        1.09       51.74     38.88 o
  -2   4  20     2096.23     1991.68    122.40 o
   0   4  20     1612.84     1703.61    133.82 o
   2   4  20      440.23      391.71     88.48 o
   4   4  20      125.71       79.13     57.51 o
   6   4  20      170.49      159.46     60.72 o
   8   4  20       38.87      -33.05     49.91 o
  10   4  20       97.00      184.88     65.14 o
 -11   5  20      274.95      383.60    156.88 o
  -9   5  20      498.56      499.71     99.28 o
  -7   5  20        3.93       73.50     39.66 o
  -5   5  20       54.20       71.20     38.94 o
  -3   5  20       70.89      139.68     41.04 o
  -1   5  20     2716.08     2793.99    150.00 o
   1   5  20     2658.02     2595.42    302.11 o
   3   5  20      794.77      830.28    126.32 o
   5   5  20      282.98      292.20     76.63 o
   7   5  20        9.36       31.36     45.21 o
   9   5  20       99.82      158.25     60.84 o
 -10   6  20      107.43      153.90     59.51 o
  -8   6  20       52.90       22.58     46.05 o
  -6   6  20      982.22     1100.08     92.12 o
  -4   6  20     1648.37     1785.97    110.68 o
  -2   6  20       85.44       -8.26     41.42 o
   0   6  20      499.01      655.93    110.86 o
   2   6  20     1454.82     1209.69    213.83 o
   4   6  20      900.36      993.51    139.66 o
   6   6  20      231.85      323.49     95.91 o
  -7   7  20      693.73      735.51     96.44 o
  -5   7  20      151.55      104.02     53.70 o
  -3   7  20     1226.72     1204.12    116.33 o
  -1   7  20     1092.14     1097.22    141.62 o
   1   7  20      384.84      456.23    101.98 o
   3   7  20      361.07      378.49     95.13 o
 -13   1  21      231.42      278.94    171.61 o
 -11   1  21       10.02       79.53     75.92 o
  -9   1  21     2563.95     2850.77    195.33 o
  -7   1  21     2613.45     2635.68    181.20 o
  -5   1  21     2735.17     3128.72    177.10 o
  -3   1  21      245.87      217.70     59.97 o
  -1   1  21      250.16      288.59    151.60 o
   1   1  21      338.67      287.05     59.47 o
   3   1  21      452.49      427.80     73.55 o
   5   1  21      419.15      489.96     79.44 o
   7   1  21      212.65      271.77     61.89 o
   9   1  21       15.88       53.21     51.67 o
  11   1  21      362.16      489.66    120.93 o
 -14   2  21        5.80      -62.81     62.81 o
 -12   2  21      982.65      891.37    146.44 o
 -10   2  21     1062.24     1051.33    171.17 o
  -8   2  21     2496.63     2415.74    177.37 o
  -6   2  21       66.13      248.46    118.18 o
  -4   2  21     1076.87      991.14    128.41 o
  -2   2  21     1831.59     2054.99    156.43 o
   0   2  21       65.57       99.34     51.01 o
   2   2  21      854.65      710.16    111.70 o
   4   2  21        2.29      -24.32     24.32 o
   6   2  21     1601.69     1822.31    219.65 o
   8   2  21       12.52       44.19     52.11 o
  10   2  21      206.86      144.68     83.99 o
 -13   3  21      249.56      327.13    145.56 o
 -11   3  21     1914.34     1975.01    168.93 o
  -9   3  21     2049.34     2321.51    178.46 o
  -7   3  21        7.27       37.14     48.02 o
  -5   3  21     2276.18     2243.09    167.89 o
  -3   3  21     1062.09     1073.74    123.15 o
  -1   3  21     1412.19     1461.74    152.59 o
   1   3  21      259.50      461.08     76.38 o
   3   3  21     1331.08     1271.62    103.51 o
   5   3  21       29.41       93.03    129.29 o
   7   3  21      192.29      259.62     71.58 o
   9   3  21     1068.92     1290.45    146.49 o
 -12   4  21      939.90     1055.88    129.17 o
 -10   4  21      633.76      591.00     98.83 o
  -8   4  21      940.77     1103.75    132.40 o
  -6   4  21      556.61      440.48     91.72 o
  -4   4  21        5.21      -13.82     66.29 o
  -2   4  21      383.63      407.37     69.01 o
   0   4  21     1567.56     1579.91    135.54 o
   2   4  21      147.82       53.41    206.02 o
   4   4  21      522.04      616.03     98.47 o
   6   4  21      343.37      329.95     77.55 o
   8   4  21        2.35       48.32     38.79 o
 -11   5  21        5.98       60.46     63.64 o
  -9   5  21       63.60       53.68     90.79 o
  -7   5  21      883.97      902.77     88.83 o
  -5   5  21      126.14      190.97     80.67 o
  -3   5  21      704.34      726.06     84.54 o
  -1   5  21      354.41      311.90     62.11 o
   1   5  21      477.09      488.34     99.02 o
   3   5  21      968.88     1082.31    139.50 o
   5   5  21      354.27      491.92     91.95 o
   7   5  21      252.30      371.97     85.61 o
  -8   6  21       23.48        7.65     36.43 o
  -6   6  21      269.93      514.20     67.52 o
  -4   6  21      215.67      239.91     53.58 o
  -2   6  21      403.06      322.04     73.05 o
   0   6  21      204.60      290.77     90.04 o
   2   6  21      106.92       33.78     66.80 o
   4   6  21      882.24     1021.84    171.06 o
   6   6  21        0.31       72.49     70.14 o
  -5   7  21       50.71       19.23     44.91 o
  -3   7  21        0.87       12.20     61.75 o
  -1   7  21      332.81      330.39     93.94 o
   1   7  21      169.57       38.73     65.22 o
 -14   0  22      883.93     1012.95    204.70 o
 -12   0  22     1671.29     1283.62    220.97 o
 -10   0  22       42.56      -75.86     85.75 o
  -8   0  22      947.55      873.56    180.08 o
  -6   0  22      892.19      776.81    149.29 o
  -4   0  22     7525.65     8304.16    394.45 o
  -2   0  22     1042.96      922.59    156.55 o
   0   0  22      191.26      208.66     79.81 o
   2   0  22     2170.33     2071.64    216.35 o
   4   0  22     1995.72     2135.85    225.15 o
   6   0  22     2200.33     2258.09    234.38 o
   8   0  22       52.24       44.41     49.03 o
 -13   1  22       77.39      106.48     73.40 o
 -11   1  22      287.26      462.24    108.78 o
  -9   1  22      359.10      280.02     97.62 o
  -7   1  22      555.69      655.53    121.37 o
  -5   1  22      217.21      350.24     81.41 o
  -3   1  22       26.62        3.31     35.00 o
  -1   1  22     1419.96     1335.08    131.33 o
   1   1  22     1055.00     1326.40    133.02 o
   3   1  22     2907.32     2599.72    171.72 o
   5   1  22       36.96       49.90     43.64 o
   7   1  22      107.07      106.08     42.70 o
   9   1  22        4.23        7.92     49.47 o
 -12   2  22      248.05      241.12     94.64 o
 -10   2  22      277.35      372.13     83.87 o
  -8   2  22       91.02      119.59     60.94 o
  -6   2  22      360.11      374.09     79.87 o
  -4   2  22      250.72      389.68     93.89 o
  -2   2  22     3428.16     3383.09    180.62 o
   0   2  22      662.80      711.93     95.74 o
   2   2  22       65.70      153.23     43.67 o
   4   2  22      278.13      248.08     59.95 o
   6   2  22       11.12       69.04     54.75 o
   8   2  22      174.85      292.21     93.23 o
 -11   3  22       43.23       72.65     51.95 o
  -9   3  22      122.09      133.28     62.28 o
  -7   3  22     1296.91     1338.72    143.70 o
  -5   3  22       55.60      140.80     58.98 o
  -3   3  22       34.40       46.05     47.55 o
  -1   3  22      144.81      218.31     68.08 o
   1   3  22     1555.71     1464.59    134.01 o
   3   3  22       85.61      104.08     42.06 o
   5   3  22        9.53       69.92     50.35 o
   7   3  22      162.05      171.28     78.71 o
   9   3  22       71.22      108.40     51.89 o
 -10   4  22       65.70       39.80     85.97 o
  -8   4  22     1214.69     1181.74    138.70 o
  -6   4  22      109.24      123.12     60.19 o
  -4   4  22      522.67      623.05    142.48 o
  -2   4  22       91.07      124.65     60.75 o
   0   4  22     1314.36     1232.46    234.49 o
   2   4  22      473.83      438.18     95.91 o
   4   4  22       13.89      -37.96     41.73 o
   6   4  22      103.81      116.32     91.58 o
   8   4  22      223.27      305.57     74.71 o
  -9   5  22      180.81      114.94     46.76 o
  -7   5  22       32.80      106.08     60.92 o
  -5   5  22      192.25      138.88     65.52 o
  -3   5  22       96.16      177.32     58.65 o
  -1   5  22      434.88      560.31    103.73 o
   1   5  22      111.66      107.09     69.51 o
   3   5  22      327.08      400.81     99.18 o
   5   5  22       29.17      -37.55     37.55 o
  -6   6  22       87.02       67.15     41.86 o
  -4   6  22      378.21      382.13     63.57 o
  -2   6  22      556.01      536.53    103.43 o
   0   6  22     1111.71     1059.69    139.79 o
   2   6  22     1017.77      966.83    141.27 o
   4   6  22      341.70      245.36    156.44 o
 -11   1  23        0.96       32.77     72.82 o
  -9   1  23      169.85      279.08    179.31 o
  -7   1  23     2922.35     2588.38    322.33 o
  -5   1  23     2518.77     2357.83    176.92 o
  -3   1  23       68.66       57.20     44.52 o
  -1   1  23       52.44       43.57     38.42 o
   1   1  23       29.39       15.59     37.82 o
   3   1  23      337.36      561.20     86.90 o
   5   1  23       51.30       78.43     51.45 o
   7   1  23      748.52      878.61    162.49 o
   9   1  23       14.82      -51.23     51.23 o
 -12   2  23      185.60      210.92     84.81 o
 -10   2  23      400.63      592.77    166.88 o
  -8   2  23      325.84      329.43     75.44 o
  -6   2  23       12.61      -20.27     47.44 o
  -4   2  23     1501.15     1660.35    157.02 o
  -2   2  23       42.20       21.05     33.42 o
   0   2  23      559.54      571.12     89.27 o
   2   2  23       11.81       20.34     42.44 o
   4   2  23      127.52      201.97     54.47 o
   6   2  23      145.19      239.00     88.39 o
   8   2  23       56.82       66.62     69.70 o
 -11   3  23     2279.02     2494.94    195.85 o
  -9   3  23     2336.07     2512.95    191.49 o
  -7   3  23     2180.45     2219.36    176.42 o
  -5   3  23       70.27       92.13     94.77 o
  -3   3  23      259.04      303.44     79.56 o
  -1   3  23     1626.18     1957.29    189.64 o
   1   3  23      753.58      924.44    110.64 o
   3   3  23      677.01      635.43    133.24 o
   5   3  23       66.08      359.71     91.47 o
   7   3  23      232.27      167.76     72.56 o
 -10   4  23     1352.30     1847.87    167.49 o
  -8   4  23       12.28      140.43     61.45 o
  -6   4  23      519.83      831.02    240.43 o
  -4   4  23     1147.47     1414.07    262.31 o
  -2   4  23       46.66      -20.98     45.01 o
   0   4  23      478.25      531.50    132.14 o
   2   4  23     1072.13      925.88    164.90 o
   4   4  23       39.82       96.96     52.99 o
   6   4  23        2.66       -0.22     49.47 o
  -7   5  23      928.39     1069.94    244.72 o
  -5   5  23       19.37      -34.43     47.34 o
  -3   5  23       21.18       49.46     58.93 o
  -1   5  23      178.74      233.51    116.75 o
   1   5  23      193.78      214.08     82.83 o
   3   5  23       76.88      160.37     74.94 o
  -4   6  23      120.71      138.33     70.57 o
  -2   6  23      725.88      555.85    116.53 o
   0   6  23       10.90        9.12    103.56 o
 -10   0  24      190.02      142.48    110.60 o
  -8   0  24       14.42        0.22     97.62 o
  -6   0  24     2337.08     2328.89    255.27 o
  -4   0  24     3362.98     3096.69    249.34 o
  -2   0  24       19.73       37.60     52.55 o
   0   0  24      886.29      992.51    175.02 o
   2   0  24       59.95       97.40     70.14 o
   4   0  24      997.29      757.46    143.80 o
   6   0  24      521.64      541.99    127.09 o
 -11   1  24        8.04       20.83     78.17 o
  -9   1  24      286.74      449.37     89.56 o
  -7   1  24      807.77      818.05    119.52 o
  -5   1  24      108.39      136.80     55.68 o
  -3   1  24     1365.83     1465.62    241.97 o
  -1   1  24      557.41      675.46     95.21 o
   1   1  24      253.51      287.26     69.10 o
   3   1  24      196.56      273.32     62.10 o
   5   1  24        1.86       31.20     36.91 o
   7   1  24      249.38      374.22    101.58 o
 -10   2  24      254.97      310.50     90.81 o
  -8   2  24       88.57      152.90    141.38 o
  -6   2  24      194.88      176.25     63.41 o
  -4   2  24      136.44      111.07     61.50 o
  -2   2  24      120.37      267.16     57.39 o
   0   2  24     2172.47     2516.04    176.95 o
   2   2  24      575.49      795.45    108.14 o
   4   2  24       34.67       39.56     39.79 o
   6   2  24       22.13       10.11     48.59 o
  -9   3  24       52.10       64.92    127.64 o
  -7   3  24        2.60       23.07     48.92 o
  -5   3  24      147.08      141.16    135.44 o
  -3   3  24      208.09      274.98     75.39 o
  -1   3  24      243.26      220.73     67.67 o
   1   3  24      242.46      251.83     53.24 o
   3   3  24        6.48      107.30     59.59 o
   5   3  24       32.19      -37.38     37.38 o
  -8   4  24        5.38      144.62     59.26 o
  -6   4  24       52.85      148.03    128.96 o
  -4   4  24       52.62       91.45    118.95 o
  -2   4  24        2.40       95.98     59.68 o
   0   4  24      296.44      158.83     64.88 o
   2   4  24       46.35       60.25     54.53 o
   4   4  24       22.45      215.92     70.36 o
  -5   5  24       34.22      153.99    121.37 o
  -3   5  24      331.24      520.54    171.28 o
  -1   5  24        2.27      -62.44     75.86 o
   1   5  24       37.22       35.40     90.59 o
  -9   1  25      478.25      476.50     95.89 o
  -7   1  25        1.58       47.00     46.15 o
  -5   1  25      737.06      869.91    184.58 o
  -3   1  25      741.64      859.11    110.00 o
  -1   1  25       26.58       62.61     37.66 o
   1   1  25       40.10      119.06     48.12 o
   3   1  25       44.52      105.89     51.34 o
   5   1  25       67.62       66.55     48.33 o
  -8   2  25      617.91      823.13    117.50 o
  -6   2  25     1424.70     1710.83    201.73 o
  -4   2  25      166.43      234.92     72.25 o
  -2   2  25      900.67      918.68    208.00 o
   0   2  25      801.34     1016.92    117.94 o
   2   2  25        4.06       94.19     40.82 o
   4   2  25      254.64      437.55    102.68 o
  -7   3  25      439.79      340.50     74.15 o
  -5   3  25      129.14      230.39     77.29 o
  -3   3  25      520.39      662.45    107.78 o
  -1   3  25      523.79      554.81     92.86 o
   1   3  25     1428.96     1358.23    172.27 o
   3   3  25      203.54      155.89     71.90 o
  -6   4  25      704.07      683.87    112.31 o
  -4   4  25      982.83     1087.87    133.40 o
  -2   4  25      891.44      960.81    196.79 o
   0   4  25        2.85       18.25     84.87 o
   2   4  25        4.65       38.92     51.45 o
  -8   0  26       53.33       76.52    112.79 o
  -6   0  26       16.36        3.30     45.51 o
  -4   0  26     1612.34     1765.58    226.03 o
  -2   0  26     1946.32     2214.34    253.73 o
   0   0  26       88.21      133.46     54.31 o
   2   0  26      193.08      377.74    101.36 o
   4   0  26      342.24      495.81    115.65 o
  -7   1  26     1179.11     1227.42    189.31 o
  -5   1  26      468.35      732.79     99.74 o
  -3   1  26      113.28      197.30     66.40 o
  -1   1  26       86.03       69.66     53.54 o
   1   1  26        6.49       52.01     38.46 o
   3   1  26       19.19       23.31     51.67 o
  -6   2  26       42.51      -29.10     47.49 o
  -4   2  26       22.38       -6.23     47.18 o
  -2   2  26      259.75      358.20     64.66 o
   0   2  26      653.20      671.70     94.90 o
   2   2  26      773.67      682.45    111.81 o
  -5   3  26       10.77       32.63     45.10 o
  -3   3  26       73.87      229.17     90.15 o
  -1   3  26       21.72       12.82     55.74 o
  -3   1  27      525.23      664.36    236.03 o
  -1   1  27      157.22      266.83     56.16 o
 
